# Supplementary material for: QTL Mapping and Genome-Wide Association Study Reveal Genetic Loci and Candidate Genes Related to Soluble Solids Content in Melon
Source: Curr Issues Mol Biol. 2023 Aug 26;45(9):7110–29. doi: 10.3390/cimb45090450 (PMC10530127; doi:10.3390/cimb45090450)
Supplement: Supplementary file 1 [file cimb-45-00450-s001.zip › supplementary materials.xlsx]

## Sheet: Table S1
Supplementary Table S1 The sequence data summary for RILs.
Sample	Raw Base(bp)	Clean Base(bp)	Effective Rate(%)	Error Rate(%)	Q20(%)	Q30(%)	GC Content(%)	Clean reads	Mapping reads	Mapping rate(%)	Average depth	Coverage1X	Coverage4X
1214	9173465400	9054654900	98.7	0.03	96.06	89.99	36.84	60364366	59537025	98.63	19.96	97.36	95.68
1228	10454107800	10336340100	98.87	0.03	96.36	90.59	37.26	68908934	67942564	98.6	23.04	97.38	95.78
H1	2108767200	2085390600	98.89	0.03	96.06	89.96	37.05	13902604	13666205	98.3	5.59829	90.06	31.95
H2	2312414100	2287677900	98.93	0.03	95.68	89.07	37.18	15251186	15016621	98.46	6.15148	90.67	33.78
H52	3427171500	3386532300	98.81	0.03	96.79	91.52	37.59	15744796	15420818	97.94	6.31706	91.94	38.91
H3	3219029400	3185108700	98.95	0.03	97.02	92.02	37.36	21234058	20891891	98.39	8.55825	94.8	57.69
H4	3372641400	3344068200	99.15	0.03	96.69	91.3	37.24	22293788	21217064	95.17	8.69146	94.68	55.94
H5	2353793400	2324543400	98.76	0.03	96	89.89	37.61	15496956	15163503	97.85	6.21165	89.98	31.68
H6	2092994400	2069081700	98.86	0.03	96.06	89.94	36.91	13793878	13547631	98.21	5.54972	89.99	31.27
H7	2167461000	2140917900	98.78	0.04	95.42	88.72	37.08	14272786	13966380	97.85	5.72125	90.63	33.54
H8	3375363300	3341761800	99	0.03	96.94	91.81	37.12	22278412	21934022	98.45	8.98516	95.08	60.81
H9	3157189200	3125017800	98.98	0.03	96.87	91.69	37.12	20833452	20419701	98.01	8.36482	95.11	60.47
H10	2000752200	1981313400	99.03	0.03	96.17	90.13	37.14	13208756	12861786	97.37	5.26876	88.38	26.77
H11	2009221200	1984152300	98.75	0.03	96.17	90.18	37.19	13227682	12935601	97.79	5.299	88.82	28.06
H12	2115529200	2094602400	99.01	0.03	96	89.81	37.24	13964016	13637457	97.66	5.58651	89.77	30.64
H13	3106160400	3078350700	99.1	0.03	96.91	91.74	36.86	20522338	20096882	97.93	8.23258	94.59	55.82
H14	2042531100	2024073900	99.1	0.03	95.76	89.24	36.97	13493826	13216796	97.95	5.41419	89.68	30.54
H15	2139957000	2119899900	99.06	0.03	96.28	90.38	37.38	14132666	13894554	98.32	5.69183	89.81	32.4
H16	2236388700	2209490400	98.8	0.03	96.02	89.89	37.06	14729936	14526765	98.62	5.95081	90.77	34.82
H17	2035342500	2015045100	99	0.03	96.18	90.27	37.92	13433634	13211846	98.35	5.41216	88.56	29.71
H18	2018553300	1996345800	98.9	0.03	96.03	89.94	37.77	13308972	13011921	97.77	5.33027	88.57	28.96
H19	2107128600	2086432800	99.02	0.03	96.28	90.38	37.67	13909552	13609389	97.84	5.57502	88.62	28.21
H20	3358307700	3316174500	98.75	0.03	96.68	91.38	38	22576882	21998809	97.44	9.0117	94.73	57.95
H21	2388127800	2361719400	98.89	0.03	96.15	90.12	37.07	22107830	21742657	98.35	8.90677	94.78	58.54
H22	2189788800	2164567500	98.85	0.03	96.19	90.27	37.78	14430450	14114204	97.81	5.78181	89.23	30.98
H23	2118304200	2096449200	98.97	0.03	96.35	90.55	37.16	13976328	13748203	98.37	5.63188	88.86	28.34
H63	2117538000	2095258500	98.95	0.03	96.28	90.41	37.01	13968390	13735572	98.33	5.62671	89.82	31.14
H24	2039356200	2021511000	99.12	0.03	96.31	90.39	36.67	13476740	13280030	98.54	5.4401	89.85	31.34
H25	2100887100	2086080900	99.3	0.03	96.41	90.65	37.31	13907206	13707854	98.57	5.61535	89.43	31
H26	2076606300	2051212200	98.78	0.03	96.13	90.13	37.48	13674748	13387763	97.9	5.48423	89.92	32.01
H27	2191422300	2173127700	99.17	0.03	96.25	90.34	37.25	14487518	14116878	97.44	5.78291	89.57	31.09
H28	2028676500	2009532000	99.06	0.03	96.33	90.5	38.17	13396880	13103927	97.81	5.36796	87.19	26.44
H29	3302033400	3277994100	99.27	0.03	97.11	92.16	37.34	21853294	21509428	98.43	8.81122	94.88	59.85
H30	2141382900	2126265000	99.29	0.03	96.48	90.85	38.25	14175100	13812990	97.45	5.65842	88.8	30.36
H31	2125299000	2112508800	99.4	0.03	96.62	91.06	37.2	14083392	13786784	97.89	5.64768	88.89	29.2
H32	2127004500	2104963200	98.96	0.03	96.3	90.42	37.13	14033088	13786421	98.24	5.64754	88.56	27.37
H33	2117451900	2092978200	98.84	0.03	96	89.89	37.59	13953188	13613199	97.56	5.57658	89.32	30.42
H34	2035596000	2014486200	98.96	0.03	96.09	89.99	37.75	13429908	12906705	96.1	5.28716	88.47	28.08
H35	2123396400	2104021200	99.09	0.03	96.08	89.92	36.78	14026808	13765553	98.14	5.63899	90.67	33.83
H36	2192540400	2168274000	98.89	0.03	96.06	89.97	37.36	14455160	13812406	95.55	5.65818	90.33	32.73
H37	2072930700	2055375900	99.15	0.03	96.24	90.31	37.41	13702506	13489481	98.45	5.5259	88.72	29.27
H38	3397159500	3366651900	99.1	0.03	97.04	91.93	37.29	22444346	21841109	97.31	8.9471	94.99	61.37
H39	3202531500	3181869600	99.35	0.03	97	91.91	37.36	21212464	20708532	97.62	8.48314	94.69	57.52
H40	2067255300	2053904100	99.35	0.03	96.34	90.49	37.92	13692694	13463962	98.33	5.51544	87.58	28.46
H41	3271597200	3254065500	99.46	0.03	97.16	92.25	37.86	21693770	21321080	98.28	8.73407	93.8	52.87
H42	3673745700	3625614900	98.69	0.03	97.59	93.25	37.35	24170766	23817530	98.54	9.75673	95.53	65.1
H43	3388842900	3337219500	98.48	0.03	97.47	93.02	37.64	22248130	21971809	98.76	9.00064	94.91	60.18
H44	2616242100	2585700900	98.83	0.03	97.52	93.02	36.89	17238006	17036159	98.83	6.97877	92.94	44.12
H45	2818864500	2780585700	98.64	0.03	97.71	93.62	38.53	18537238	18236613	98.38	7.47053	91.36	39.11
H46	2685730500	2657158500	98.94	0.03	97.72	93.5	37.05	17714390	17478554	98.67	7.16	93.16	45.03
H47	2292622500	2269796700	99	0.03	97.81	93.71	37.3	15131978	14913949	98.56	6.10942	90.86	34.63
H48	2895667800	2862140400	98.84	0.03	97.72	93.53	36.73	19080936	18633400	97.65	7.63308	94.29	52.38
H49	2656327200	2627623800	98.92	0.03	97.52	93.06	36.99	17517492	17287104	98.68	7.08157	93.41	46.96
H50	2860322100	2829795600	98.93	0.03	97.81	93.77	36.96	18865304	18526326	98.2	7.58921	93.8	49.15
H51	2436504900	2411902200	98.99	0.03	97.77	93.57	36.92	16079348	15843379	98.53	6.49016	92.55	42.2
H53	2237102700	2209851000	98.78	0.03	97.47	93.02	37.2	14732340	14489829	98.35	5.93568	92.04	39.26
H54	2802145200	2774363700	99.01	0.03	97.7	93.45	36.46	18495758	18282606	98.85	7.48937	94.19	53.26
H55	2639708700	2608532400	98.82	0.03	97.72	93.57	37.23	17390216	17125867	98.48	7.01552	93.29	46.38
H56	2769405300	2732386800	98.66	0.03	97.7	93.56	37.34	18215912	17935847	98.46	7.34733	93.72	51.28
H57	3016382100	2978204400	98.73	0.03	97.51	93.07	37.8	19854696	19514440	98.29	7.99399	94.04	52.21
H74	2516982900	2486598900	98.79	0.03	97.73	93.59	37.47	16577326	16327248	98.49	6.68837	92.56	42.17
H58	2323060500	2294538300	98.77	0.03	97.53	93.04	36.97	15296922	15047336	98.37	6.16406	92.32	40.54
H59	2627248200	2594738400	98.76	0.03	97.71	93.48	37.36	17298256	17063309	98.64	6.9899	92.22	40.74
H60	2174144700	2147339400	98.77	0.03	97.57	93.22	37.13	14315596	14090719	98.43	5.77219	91.2	35.7
H61	2279877900	2248821300	98.64	0.03	97.62	93.34	37.25	14992142	14776418	98.56	6.05308	91.22	35.84
H62	2198943300	2170329900	98.7	0.03	97.69	93.47	36.97	14468866	14232570	98.37	5.8303	90.89	34.18
H64	2514730800	2484579900	98.8	0.03	97.75	93.59	37.11	16563866	16238365	98.03	6.65196	92.36	40.63
H65	2635890000	2603411100	98.77	0.03	97.75	93.63	36.67	17356074	17160564	98.87	7.02974	93.96	50.57
H66	2053270500	2029659000	98.85	0.03	97.64	93.2	37	13531060	13281871	98.16	5.44085	89.17	29.92
H67	2630551200	2593524300	98.59	0.03	97.51	93.15	36.97	17290162	17059975	98.67	6.98853	94.47	55.33
H68	2623538700	2589378600	98.7	0.03	97.62	93.28	37.14	17262524	17062282	98.84	6.98947	92.07	39.1
H69	2322085200	2297544000	98.94	0.03	97.71	93.48	37.42	15316960	14985590	97.84	6.13877	90.41	33.49
H70	2211551400	2185802100	98.84	0.03	97.62	93.3	37.53	14572014	14367372	98.6	5.88552	90.36	33.34
H71	2277390900	2263713600	99.4	0.03	97.85	93.77	37.39	15091424	14904080	98.76	6.10538	90.39	33.79
H72	2327520000	2309658900	99.23	0.03	97.95	94.06	37.7	15397726	15198632	98.71	6.22604	89.39	38.45
H73	2356017600	2341191600	99.37	0.03	97.98	94.1	37.41	15607944	15347189	98.33	6.2869	90.12	32.87
H75	2836519500	2801046900	98.75	0.03	97.73	93.57	37.7	18673646	18353678	98.29	7.51849	92.53	43.53
H76	2665266000	2634775800	98.86	0.03	97.62	93.33	37.63	17565172	17300413	98.49	7.08702	91.86	39.47
H77	2785368600	2754577500	98.89	0.03	97.81	93.76	37.66	18363850	18091686	98.52	7.41116	92.75	44.14
H78	2780279700	2750440200	98.93	0.03	97.74	93.5	36.67	18336268	17894609	97.59	7.33043	93.54	47.33
H79	2866736400	2832646200	98.81	0.03	97.57	93.19	37.68	18884308	18598838	98.49	7.61892	92.65	42.89
H80	3095778600	3065952900	99.04	0.03	97.9	94	37.27	20439686	20223237	98.94	8.28434	94.85	60.8
H81	2277315300	2257343400	99.12	0.03	97.79	93.66	37.43	15048956	14813640	98.44	6.06833	91.24	37.44
H82	2565023700	2551040100	99.45	0.03	98.01	94.09	37.19	17006934	16766991	98.59	6.86851	90.7	35.55
H83	1922276100	1903665000	99.03	0.03	97.77	93.69	37.84	15951628	15728146	98.6	6.44295	91.56	40.52
H84	2151858900	2135760000	99.25	0.03	97.87	93.81	36.96	14238400	14049452	98.67	5.75528	90.68	34.68
H85	2963742000	2943637800	99.32	0.03	98.03	94.2	37.63	19624252	19330590	98.5	7.91868	93.31	48.69
H86	2408745600	2390370300	99.24	0.03	97.85	93.77	37.29	15935802	15719587	98.64	6.43945	91.61	39
H87	2474017500	2439400800	98.6	0.03	97.69	93.46	37.08	16262672	16038165	98.62	6.56995	92.37	41.57
H88	2739499800	2701735500	98.62	0.03	97.59	93.25	36.87	18011570	17793999	98.79	7.28922	93.6	48.61
H89	2899656000	2869320600	98.95	0.03	97.48	92.91	36.74	19128804	18463044	96.52	7.56329	93.96	50.67
H90	2880139800	2848667100	98.91	0.03	97.55	93.06	36.86	18991114	18726832	98.61	7.67135	93.11	45.31
H91	2474858100	2447614800	98.9	0.03	97.7	93.49	37.3	16317432	16068013	98.47	6.58218	91.44	37.33
H92	2285001300	2256801600	98.77	0.03	96.34	90.64	37.64	15045344	14784990	98.27	6.05659	91.44	41.66
H93	2231597100	2216794800	99.34	0.03	96.5	90.83	37.29	14778632	14541846	98.4	5.95699	91.07	39.34
H94	2403567300	2377183200	98.9	0.03	96.16	90.19	36.89	15847888	15604247	98.46	6.3922	92.53	43.87
H95	2117555100	2093713200	98.87	0.03	96.15	90.2	37.2	13958088	13758785	98.57	5.63621	90.93	36.66
H96	2376650100	2348116800	98.8	0.03	96.09	90.09	36.98	15654112	15456424	98.74	6.33164	92.26	43.1
H97	2505254700	2478558300	98.93	0.04	95.86	89.52	36.8	16523722	16284693	98.55	6.67094	92.92	46.77
H98	2545065900	2516204100	98.87	0.03	96.41	90.75	36.91	16774694	16540483	98.6	6.77572	93	48.24
H115	2327496300	2304606300	99.02	0.03	96.41	90.72	36.88	15364042	15154733	98.64	6.20806	92.07	43.11
H99	3036522600	3009292800	99.1	0.03	96.47	90.82	37.03	20061952	19787490	98.63	8.10584	94.43	58.67
H100	2544266400	2518500600	98.99	0.03	96.34	90.59	37.31	16790004	16553415	98.59	6.78102	92.47	46.19
H101	2693778600	2672163300	99.2	0.03	96.36	90.59	37.32	17814422	17548024	98.5	7.18846	93.6	52.9
H102	2265496500	2249218500	99.28	0.03	96.68	91.28	37.1	14994790	14741387	98.31	6.03873	91.76	40.55
H103	2324331000	2310897600	99.42	0.03	96.6	91.06	37.57	15405984	15190600	98.6	6.22275	90.86	39.8
H116	2279797500	2261506200	99.2	0.03	96.34	90.58	37.08	15076708	14858923	98.56	6.08688	91.45	40.87
H104	2093160900	2079569100	99.35	0.03	96.7	91.33	37.63	13863794	13660255	98.53	5.59585	89.78	34.86
H105	1989957900	1976366700	99.32	0.03	96.65	91.22	37.25	13175778	12991282	98.6	5.32181	90.03	34.35
H106	2662761600	2635489200	98.98	0.03	96.3	90.47	36.97	17569928	17307869	98.51	7.09008	92.99	49.6
H107	2209293000	2189172000	99.09	0.03	96.27	90.39	37.18	14594480	14376115	98.5	5.8891	90.74	37.53
H108	2721951000	2696271300	99.06	0.03	96.43	90.73	37.31	17975142	17566768	97.73	7.19613	92.59	46.49
H109	2240472000	2217745500	98.99	0.03	96.34	90.64	37.28	14784970	14447175	97.72	5.91821	91.27	39.83
H110	3227596200	3194244900	98.97	0.03	96.17	90.22	37.05	21294966	20982140	98.53	8.59522	94.69	59.96
H111	2722563300	2687800200	98.72	0.03	96.23	90.36	37.32	17918668	17661253	98.56	7.23484	93.08	51.23
H112	2730497700	2699274300	98.86	0.03	96.32	90.54	37.47	17995162	17709423	98.41	7.25457	93.28	49.81
H113	2656631700	2631937500	99.07	0.03	96.34	90.56	37	17546250	17297430	98.58	7.0858	93.43	49.64
H114	2293569000	2280830700	99.44	0.03	96.5	90.85	37.24	15205538	14957800	98.37	6.12738	91.69	40.49
H117	2598606600	2570637600	98.92	0.03	96.14	90.13	36.99	17137584	16859870	98.38	6.90656	92.95	45.85
H118	2335968600	2320567200	99.34	0.03	96.64	91.18	37.52	15470448	15233459	98.47	6.24031	91.15	39.28
H120	2252419800	2229676500	98.99	0.03	96.33	90.53	36.99	14864510	14545763	97.86	5.9586	91.62	38.15
H121	2408217000	2381568000	98.89	0.03	96.19	90.26	36.86	15877120	15648246	98.56	6.41022	92.53	43.38
H123	2278361400	2254383000	98.95	0.03	96.31	90.51	36.92	15029220	14671779	97.62	6.01022	91.82	39.56
H124	2336496300	2310954900	98.91	0.03	96.38	90.69	37.17	15406366	15020921	97.5	6.15324	92.7	45.22
H126	2266908600	2245452900	99.05	0.03	96.35	90.58	37	14969686	14711764	98.28	6.0266	91.49	39.62
H127	2905140300	2872299300	98.87	0.03	96.16	90.16	37.17	19148662	18870120	98.55	7.73005	93.77	54.64
H128	3065745600	3029332200	98.81	0.03	96.36	90.64	37.05	20195548	19891669	98.5	8.14852	94.15	58.05
H129	2958230100	2924196600	98.85	0.03	96.09	90.01	36.8	19494644	19206981	98.52	7.86804	94.32	59.66
H130	2256849900	2230568400	98.84	0.03	96.42	90.77	37.47	14870456	14612518	98.27	5.98594	90.97	40.19
H131	2766161400	2738935500	99.02	0.03	96.34	90.63	37.67	18259570	17927599	98.18	7.34395	92.98	51.35
H132	2237105700	2211210300	98.84	0.03	96.27	90.47	37.33	14741402	14480471	98.23	5.93185	91.44	39.69
H133	2563178400	2538674700	99.04	0.03	96.47	90.81	37.25	16924498	16662134	98.45	6.82556	92.58	45.61
H134	2355504300	2334489900	99.11	0.03	96.56	91.05	37.42	15563266	15196479	97.64	6.22516	91.66	41.02
H135	1983129300	1963245900	99	0.03	96.25	90.36	37.3	13088306	12870128	98.33	5.27218	89.26	32.39
H136	2292645300	2268518100	98.95	0.03	96.2	90.32	37.28	15123454	14884188	98.42	6.09723	91.16	39.22
H137	2536984800	2507649000	98.84	0.03	96.06	89.99	36.98	16717660	16378010	97.97	6.70917	92.81	47.93
H138	2617153800	2591826900	99.03	0.03	96.47	90.84	37	17278846	17046552	98.66	6.98303	93.47	50.22
H139	2600652000	2574104400	98.98	0.03	96.34	90.53	36.83	17160696	16920369	98.6	6.93134	93.5	49.46
H140	3220778400	3186162300	98.93	0.03	96.2	90.28	36.93	21241082	20929824	98.53	8.57379	94.98	62.07
H141	2753233200	2725037700	98.98	0.03	96.14	90.14	36.74	18166918	17816570	98.07	7.29846	94.17	54.35
H142	2755761300	2723952900	98.85	0.03	96.09	90.05	37.22	18159686	17875642	98.44	7.32266	93.62	52.93
H143	2761127100	2737956000	99.16	0.03	96.48	90.81	36.86	18253040	17999645	98.61	7.37346	93.97	53.87
H145	3057730800	3032796300	99.18	0.03	96.45	90.77	36.84	20218642	19897641	98.41	8.15096	94.85	60.56
H144	2294611500	2271061800	98.97	0.03	96.29	90.5	37.23	15140412	14936412	98.65	6.11862	91.28	38.6
H146	2373520200	2353819200	99.17	0.03	96.5	90.9	36.97	15692128	14313606	91.22	5.86349	91.36	37.78
H147	2466887400	2445498600	99.13	0.03	96.44	90.78	36.86	16303324	16057675	98.49	6.57794	92.61	44.62
H148	2441637900	2417058300	98.99	0.03	96.27	90.42	36.84	16113722	15844266	98.33	6.49052	92.6	44.08
H149	3305606700	3270339000	98.93	0.03	96.35	90.59	37.3	21802260	21476522	98.51	8.79775	94.87	62.87

## Sheet: Table S2
Supplementary Table S2 Sequence information on the genomes of 213 melon accessions.
Sample	Raw bases(bp)	Clean bases(bp)	Effective rate(%)	Error rate(%)	Q20(%)	Q30(%)	GC content(%)	Clean_reads	mapped_reads	mismatch_bases(bp)	mismatch_rate	mapping_rate	Average_depth	Coverage_1X	Coverage_4X
JSNT1	3950899200	3938648400	99.69	0.03	96.38	90.71	36.2	25810170	25441388	19599039	0.0052	0.9857	8.45	0.9654	0.7969
JSNT2	4814008800	4791939300	99.54	0.03	96.41	90.91	36.7	31946262	31425904	25015242	0.0053	0.9837	10.39	0.9687	0.8558
JSNT3	4523197200	4493797500	99.35	0.04	95.08	88.09	36.81	29359690	28938037	28213783	0.0065	0.9856	9.51	0.9686	0.8387
JSNT4	5051728800	5021573400	99.4	0.04	94.43	86.92	37.39	32861104	32306745	35926685	0.0075	0.9831	10.8	0.9687	0.8606
JSNT5	5095219500	5068428300	99.47	0.04	94.87	87.64	36.59	33252014	32487780	75936627	0.0158	0.977	11.08	0.9254	0.8088
JSNT6	4687004100	4662748800	99.48	0.04	95.12	88.14	37	30561008	29911318	67184582	0.0152	0.9787	10.48	0.924	0.7825
JSNT7	4770567300	4741832400	99.4	0.04	95.12	88.16	36.83	30986540	30305739	68251373	0.0152	0.978	10.43	0.9272	0.7999
JSNT8	4273417500	4249480800	99.44	0.04	94.91	87.73	36.92	27808174	27135079	61143936	0.0153	0.9758	9.58	0.9204	0.7268
JSNT9	4369987800	4344648000	99.42	0.04	94.63	87.27	36.79	28357872	27794491	62900999	0.0153	0.9801	9.74	0.9274	0.7687
JSNT10	4066024500	4042815900	99.43	0.04	95.09	88.16	36.92	26430962	25539831	57851164	0.0153	0.9663	8.9	0.9221	0.7384
JSNT11	4334678100	4309388700	99.42	0.04	95.14	88.15	36.41	28222468	27871683	27366856	0.0066	0.9876	9.33	0.9674	0.8429
JSNT12	4318333500	4293433200	99.42	0.04	95.1	88.12	37.11	28111752	27694294	26851517	0.0065	0.9852	9.35	0.9663	0.8002
JSNT13	5051967000	5022715800	99.42	0.04	94.91	87.75	36.35	32917722	32445642	33955910	0.007	0.9857	10.43	0.9694	0.8861
JSNT14	4512370800	4487062800	99.44	0.04	95.03	87.94	37.01	29412078	28803250	60299986	0.0142	0.9793	10.11	0.9251	0.7429
JSNT15	4705605300	4665425400	99.15	0.03	96.03	89.91	37.14	30569378	29921114	59422576	0.0134	0.9788	10.29	0.928	0.7813
JSNT16	4702364700	4662535200	99.15	0.03	96.01	89.84	36.51	30536528	29918843	65570393	0.0148	0.9798	10.36	0.926	0.8111
JSNT17	4453912800	4405470300	98.91	0.03	96.43	91.16	38.2	28597116	28278386	19602628	0.0046	0.9889	9.49	0.9655	0.8295
JSNT18	4453578000	4427964300	99.42	0.03	96.4	90.91	37.73	29031816	28457590	52904206	0.0125	0.9802	10.07	0.9177	0.7383
JSNT19	4468284900	4435948200	99.28	0.03	96.58	91.31	37.22	28991180	28449279	20816548	0.0049	0.9813	9.51	0.9656	0.8464
JSNT20	4430522100	4404126300	99.4	0.03	96.67	91.43	37.86	28849588	28183297	50905297	0.0122	0.9769	9.84	0.9246	0.7543
JSNT21	4731298200	4689765600	99.12	0.03	96.57	91.27	37.23	30669832	30204840	20293397	0.0045	0.9848	9.92	0.9688	0.8568
JSNT22	4386199500	4347236100	99.11	0.03	96.38	90.88	36.91	28427514	28007822	20158427	0.0048	0.9852	9.29	0.9676	0.8471
JSNT23	4398524100	4369655100	99.34	0.03	96.28	90.55	37.17	28619926	28002105	20124544	0.0048	0.9784	9.38	0.9662	0.8169
JSNT24	4475595000	4437856500	99.16	0.03	96.69	91.48	36.77	29034342	28624378	20766398	0.0049	0.9859	9.56	0.9665	0.8549
JSNT25	4404688500	4367537100	99.16	0.03	96.42	90.98	36.92	28537798	28107983	20239695	0.0048	0.9849	9.42	0.9669	0.8337
JSNT26	4151931900	4119768900	99.23	0.03	96.53	91.28	37.18	26833532	26467672	18563736	0.0047	0.9864	8.57	0.9639	0.785
JSNT27	4471809300	4442493300	99.34	0.03	96.62	91.21	36.34	29243516	28829548	20279215	0.0047	0.9858	10	0.9673	0.8591
JSNT28	4607520000	4576302600	99.32	0.03	96.53	91.18	36.89	30018274	29456419	20453657	0.0047	0.9813	9.66	0.9673	0.843
JSNT29	5060363400	5031579900	99.43	0.03	96.78	91.71	36.84	32970136	32503686	20835958	0.0043	0.9859	10.15	0.9674	0.8536
JSNT30	4399423800	4364745900	99.21	0.03	96.03	90.09	37.61	28490782	28054377	22553308	0.0054	0.9847	9.54	0.9652	0.821
JSNT31	4430837400	4397899800	99.26	0.03	96.55	91.14	36.92	28828386	28323749	18949352	0.0045	0.9825	9.54	0.9671	0.8279
JSNT32	3824942100	3783681600	98.92	0.03	96.91	91.92	36.74	31651984	31240320	20472977	0.0044	0.987	10.13	0.9674	0.8373
JSNT33	4126655700	4079780700	98.86	0.03	96.98	92.13	36.8	26790552	26408108	16898017	0.0043	0.9857	8.34	0.9639	0.7668
JSNT34	4448041800	4423786500	99.45	0.03	96.61	91.3	36.95	29026216	28497188	24976146	0.0059	0.9818	9.58	0.9609	0.8135
JSNT35	4675391700	4638958200	99.22	0.03	96.59	91.25	36.66	30382386	29873540	21170808	0.0047	0.9833	9.81	0.9672	0.8649
JSNT36	4753080600	4723858800	99.39	0.03	96.62	91.4	37.77	30955382	30485677	21876968	0.0048	0.9848	10.02	0.9657	0.8285
JSNT37	4149402900	4127919900	99.48	0.03	96.86	91.86	36.47	27054888	26677252	17157736	0.0043	0.986	8.52	0.965	0.7881
JSNT38	4248374400	4203143100	98.94	0.03	97	92.11	36.66	27594330	27115724	17737473	0.0044	0.9827	8.62	0.9647	0.791
JSNT39	3992336400	3966990900	99.37	0.03	96.7	91.58	36.9	25972570	25581704	17404533	0.0046	0.985	8.49	0.9633	0.7628
JSNT40	4791843000	4754502600	99.22	0.03	96.52	91.12	36.91	31153398	30637836	21416867	0.0047	0.9835	10.3	0.9673	0.8551
JSNT41	4798297200	4764342000	99.29	0.03	96.18	90.53	37.42	31146652	30406899	61322146	0.0136	0.9762	10.71	0.9254	0.7965
JSNT42	4960400700	4925510700	99.3	0.03	96.59	91.28	37.09	32265668	31591705	62776213	0.0134	0.9791	11.06	0.9236	0.8041
JSNT43	4805883300	4767330900	99.2	0.03	96.51	91.13	37.24	31183728	30542689	58412904	0.0129	0.9794	10.43	0.928	0.8072
JSNT44	4411684800	4379396700	99.27	0.03	96.57	91.28	37.41	28661560	27967272	19419182	0.0047	0.9758	9.4	0.9649	0.7989
JSNT45	3939339900	3916149900	99.41	0.03	96.75	91.69	37.73	25631154	25269517	16596250	0.0044	0.9859	8.28	0.9602	0.7287
JSNT46	3694398900	3653806800	98.9	0.03	97.18	92.6	36.75	30732596	30060001	21179189	0.0047	0.9781	9.65	0.9667	0.8583
JSNT47	4763853000	4723096500	99.14	0.03	96.56	91.23	37.08	30902862	30417289	22913395	0.005	0.9843	10.05	0.9655	0.8474
JSNT48	4562554500	4526530800	99.21	0.03	96.51	91.12	37.13	29645116	29251982	20628475	0.0047	0.9867	9.82	0.9642	0.8034
JSNT49	3509393100	3462207300	98.66	0.03	96.98	92.2	37.31	28623750	27721214	52058759	0.0127	0.9685	9.56	0.9248	0.7636
JSNT50	4167833400	4141873800	99.38	0.03	96.74	91.66	37.06	27055624	26475971	49854601	0.0127	0.9786	8.91	0.9271	0.7408
JSNT51	4336600500	4312298400	99.44	0.03	96.89	91.88	36.89	28274742	27717929	50852562	0.0124	0.9803	9.47	0.9271	0.7462
JSNT52	4847512800	4812927900	99.29	0.03	96.59	91.29	37.08	31495088	30830004	59372390	0.013	0.9789	10.77	0.9288	0.8151
JSNT53	4045762200	4025227500	99.49	0.03	96.81	91.73	37	26385900	25821514	48362431	0.0126	0.9786	8.84	0.9183	0.7027
JSNT54	4599270900	4569192900	99.35	0.03	96.62	91.34	37.29	29941134	29278438	54736793	0.0126	0.9779	10.27	0.9233	0.7676
JSNT55	4898864100	4864153200	99.29	0.03	96.59	91.24	37.06	31918164	31368694	22074175	0.0047	0.9828	10.4	0.9676	0.8584
JSNT56	4752475200	4720450500	99.33	0.03	96.38	90.82	36.62	30945036	30547448	21321328	0.0047	0.9872	10.23	0.9691	0.8658
JSNT57	4363991700	4331406300	99.25	0.03	96.43	90.94	36.8	28373886	27999023	19287675	0.0046	0.9868	9.46	0.9667	0.8314
JSNT58	4448424600	4417135800	99.3	0.03	96.69	91.44	36.74	28986492	28586432	18325159	0.0043	0.9862	9.52	0.966	0.8143
JSNT59	4389052500	4366325100	99.48	0.03	96.29	90.66	36.95	28652656	28044736	22964543	0.0055	0.9788	9.45	0.9656	0.8458
JSNT60	4925384700	4905568800	99.6	0.03	96.92	91.92	37.85	32326420	31360532	20198552	0.0043	0.9701	10.21	0.9657	0.8236
JSNT61	4921927200	4886495100	99.28	0.03	96.51	91.12	36.83	32050068	31555731	23505055	0.005	0.9846	10.49	0.9677	0.8689
JSNT62	3967835400	3944111700	99.4	0.03	96.56	91.25	36.74	25811566	25450769	18434688	0.0049	0.986	8.44	0.9632	0.8017
JSNT63	4020737100	4004244300	99.59	0.03	96.44	90.96	36.18	26277102	25899786	20207991	0.0052	0.9856	8.54	0.9647	0.8118
JSNT64	4100743800	4077269100	99.43	0.03	96.65	91.44	36.77	26677794	26217608	18832013	0.0048	0.9828	8.54	0.9644	0.8028
JSNT65	4658711400	4630510200	99.39	0.03	96.58	91.22	36.42	30343510	29871608	20216440	0.0045	0.9844	9.8	0.9692	0.8853
JSNT66	4027206600	4007069700	99.5	0.03	96.82	91.75	36.62	26308032	25947681	16953243	0.0044	0.9863	8.39	0.964	0.7759
JSNT67	4607352900	4582177800	99.45	0.03	96.61	91.31	36.98	30054926	29408913	54097313	0.0124	0.9785	10.21	0.9279	0.7735
JSNT68	4697162100	4666207200	99.34	0.03	96.53	91.13	36.31	30604678	30145751	21403581	0.0048	0.985	9.84	0.9675	0.8682
JSNT69	4336073700	4313346600	99.48	0.03	96.81	91.68	36.3	28340668	27997446	18712349	0.0045	0.9879	9.36	0.966	0.8533
JSNT70	4327616100	4305933600	99.5	0.03	96.68	91.38	36.22	28285704	27905230	19171656	0.0046	0.9865	9.25	0.9665	0.8444
JSNT71	3925791600	3902527200	99.41	0.03	96.81	91.81	36.44	25508166	25170925	16086224	0.0043	0.9868	8.16	0.9655	0.8019
JSNT72	4553358600	4530647400	99.5	0.03	96.68	91.41	36.19	29793248	29396954	19964163	0.0045	0.9867	9.76	0.9673	0.8505
JSNT73	4064745900	4041200400	99.42	0.03	96.86	91.88	36.62	26449514	26138133	16469787	0.0042	0.9882	8.45	0.9653	0.8015
JSNT74	4559251500	4534416600	99.46	0.03	96.75	91.54	36.66	29800006	29411127	20923699	0.0048	0.987	9.92	0.9653	0.8367
JSNT75	4697749500	4661633700	99.23	0.03	96.45	91.03	36.41	30467178	30133517	21659281	0.0048	0.989	9.94	0.9689	0.8915
JSNT76	4447958700	4415229600	99.26	0.03	96.31	90.74	37.2	28878336	28294160	56505545	0.0135	0.9798	9.89	0.924	0.7737
JSNT77	4719223800	4680378000	99.18	0.03	96.53	91.22	36.93	30637558	30078902	53676839	0.012	0.9818	10.3	0.9347	0.8117
JSNT78	4445989200	4423536300	99.49	0.03	95.84	89.53	37.53	29003208	28397882	53850601	0.0128	0.9791	9.89	0.9315	0.7803
JSNT79	4860927600	4825156800	99.26	0.03	96.69	91.5	36.9	31598934	30985362	62642568	0.0137	0.9806	10.58	0.9253	0.7974
JSNT80	4549416000	4518321300	99.32	0.03	96.56	91.2	36.55	29617458	28998131	59264050	0.0138	0.9791	9.85	0.926	0.7889
JSNT81	4418481900	4391101800	99.38	0.03	96.46	90.98	36.44	28778270	28175348	57498609	0.0138	0.979	9.78	0.9241	0.7802
JSNT82	4809431700	4777319100	99.33	0.03	96.56	91.21	36.68	31322016	30663554	59788528	0.0132	0.979	10.39	0.9243	0.7711
JSNT83	4842725400	4809031800	99.3	0.03	96.28	90.66	36.91	31493426	30792865	61736934	0.0135	0.9778	10.61	0.9257	0.7959
JSNT84	4346979300	4322929200	99.45	0.03	96.81	91.77	36.75	28283478	27698191	53403548	0.013	0.9793	9.35	0.921	0.7404
JSNT85	4349884200	4327869000	99.49	0.03	96.88	91.86	36.46	28354346	27682492	49210859	0.012	0.9763	9.21	0.9305	0.739
JSNT86	4726077600	4699535100	99.44	0.03	96.6	91.27	36.78	30829170	30148955	54751526	0.0123	0.9779	10.41	0.9337	0.8044
JSNT87	4849828800	4817084400	99.32	0.03	96.75	91.62	37.25	31532644	30824069	59343495	0.013	0.9775	10.49	0.9319	0.8142
JSNT88	4232647500	4188678600	98.96	0.03	97.12	92.37	36.72	27589008	27045085	16226746	0.004	0.9803	8.58	0.9637	0.7647
JSNT89	4404513300	4377127500	99.38	0.03	96.47	91.03	36.86	28710606	28278960	19780538	0.0047	0.985	9.59	0.9678	0.8047
JSNT90	4622001300	4585390200	99.21	0.03	96.47	91.07	36.9	29956434	29545170	20780052	0.0047	0.9863	9.72	0.9681	0.8461
JSNT91	4396238400	4367480700	99.35	0.03	96.59	91.25	36.57	28665508	28132046	19895771	0.0047	0.9814	9.29	0.968	0.853
JSNT92	4387423500	4355818800	99.28	0.03	96.33	90.75	36.7	28538394	27822512	19596935	0.0047	0.9749	9.23	0.9671	0.8227
JSNT93	4470120900	4438031100	99.28	0.03	96.63	91.31	36.55	29133724	28753264	19717213	0.0046	0.9869	9.61	0.9679	0.8417
JSNT94	4403374200	4379600400	99.46	0.03	96.55	91.19	36.84	28790312	28333067	20149752	0.0048	0.9841	9.43	0.9651	0.8159
JSNT95	4406569200	4374955500	99.28	0.03	96.46	91.02	36.54	28666918	28344308	19721090	0.0047	0.9887	9.52	0.9678	0.8542
JSNT96	4265071500	4244929200	99.53	0.03	96.88	91.92	36.77	27804392	27458198	17536832	0.0043	0.9875	8.79	0.9636	0.7942
JSNT97	3918198300	3895267800	99.41	0.03	96.67	91.47	36.67	25551200	25178880	16638801	0.0044	0.9854	8.2	0.9631	0.7397
JSNT98	3944305200	3921378900	99.42	0.03	96.72	91.59	36.52	25724030	25370188	16283226	0.0043	0.9862	8.29	0.9623	0.7433
JSNT99	4457703300	4424304600	99.25	0.03	96.57	91.24	37.05	28979518	28372555	55999662	0.0133	0.9791	9.99	0.9214	0.7668
JSNT100	4779394200	4738800000	99.15	0.03	96.46	91.02	37.11	31015650	30318463	60297613	0.0134	0.9775	10.52	0.9223	0.7754
JSNT101	4453903200	4422029100	99.28	0.03	96.43	90.99	37.19	28931536	28262554	53373530	0.0128	0.9769	9.94	0.9277	0.7686
JSNT102	4356876300	4330695900	99.4	0.03	96.73	91.46	36.62	28468156	27903448	44351981	0.0107	0.9802	9.86	0.9394	0.7951
JSNT103	4377610800	4348176300	99.33	0.03	96.74	91.47	36.73	28581408	27995273	55294912	0.0133	0.9795	10.04	0.9229	0.7832
JSNT104	4418710500	4392689700	99.41	0.03	96.48	91.03	37.11	28816858	28172428	51972210	0.0125	0.9776	9.68	0.9286	0.7667
JSNT105	4415622900	4382100000	99.24	0.03	96.48	91.09	37.13	28638506	27993597	58001808	0.014	0.9775	9.73	0.9223	0.7712
JSNT106	4841702100	4804797000	99.24	0.03	96.56	91.22	36.97	31491170	31053210	21882783	0.0047	0.9861	10.07	0.966	0.8577
JSNT107	4686813000	4642185900	99.05	0.03	96.44	91.06	36.85	30342626	29917415	21913070	0.0049	0.986	9.73	0.9676	0.8646
JSNT108	4082125500	4058781600	99.43	0.03	96.58	91.33	36.98	26527856	26111977	20219239	0.0052	0.9843	8.45	0.961	0.7941
JSNT109	4704363000	4671960900	99.31	0.03	96.66	91.41	36.48	30627540	30149418	20935121	0.0047	0.9844	10.01	0.9677	0.8719
JSNT110	4346756700	4319025300	99.36	0.03	96.6	91.39	37.34	28229636	27927380	18177747	0.0044	0.9893	8.98	0.9658	0.8134
JSNT111	4594707600	4564436700	99.34	0.03	96.6	91.32	37.2	29901870	29549140	19979343	0.0045	0.9882	9.84	0.9669	0.8561
JSNT112	3903883500	3858084600	98.83	0.03	97.27	92.8	36.79	32436842	31940704	20393503	0.0043	0.9847	10.54	0.9695	0.8847
JSNT113	4602241500	4544898600	98.75	0.03	97.22	92.71	36.95	29799280	29381125	17432014	0.004	0.986	9.58	0.9679	0.8448
JSNT114	4653993300	4604902200	98.95	0.03	97.06	92.28	36.47	30196076	29762567	19611562	0.0044	0.9856	9.79	0.9673	0.8585
JSNT115	4731720300	4691570100	99.15	0.03	97.1	92.11	36.13	30876868	30215381	59657319	0.0133	0.9786	10.99	0.9286	0.839
JSNT116	4275321600	4235518800	99.07	0.03	96.87	91.75	36.75	27802994	27210169	49611049	0.0123	0.9787	9.73	0.9227	0.7339
JSNT117	4037175300	3998239500	99.04	0.03	96.87	91.77	36.47	26249182	25701368	48654185	0.0128	0.9791	9.06	0.9226	0.7327
JSNT118	4557570300	4504373700	98.83	0.03	96.7	91.42	36.47	29502484	28947866	58039049	0.0135	0.9812	10.34	0.9272	0.8141
JSNT119	4870227600	4805578800	98.67	0.03	96.81	91.69	36.78	31467554	30886115	60989971	0.0133	0.9815	10.9	0.9271	0.819
JSNT120	3981368400	3939237300	98.94	0.03	96.8	91.62	36.6	25881978	25374555	48363347	0.0129	0.9804	9.08	0.9199	0.7167
JSNT121	4475995800	4429971300	98.97	0.03	96.47	90.91	36.66	29034226	28456071	56809809	0.0135	0.9801	10.28	0.9255	0.798
JSNT122	4994961000	4949666100	99.09	0.03	96.75	91.45	36.75	32502424	31910916	59651811	0.0126	0.9818	11.36	0.9276	0.8156
JSNT123	4115369100	4076876400	99.06	0.03	96.72	91.44	36.3	26785808	26193538	50084441	0.0129	0.9779	9.23	0.9269	0.7604
JSNT124	4219443600	4174957200	98.95	0.03	97.25	92.66	36.54	27451436	27009645	16829428	0.0042	0.9839	9.1	0.9638	0.7959
JSNT125	4576878900	4530243900	98.98	0.03	97.29	92.8	36.5	29775284	29237953	33918631	0.0078	0.982	9.56	0.9673	0.8098
JSNT126	4252985100	4207737300	98.94	0.03	97.27	92.74	36.39	27627172	27247760	16297393	0.004	0.9863	8.95	0.9668	0.8247
JSNT127	3768206400	3725936100	98.88	0.03	97.32	92.88	36.72	31145560	30683210	19023203	0.0042	0.9852	10.36	0.9687	0.8608
JSNT128	4084329000	4034893800	98.79	0.03	97.19	92.58	36.77	26503760	26016256	15486110	0.004	0.9816	8.6	0.9639	0.7629
JSNT129	4683235200	4640288400	99.08	0.03	97.27	92.69	36.47	30537460	29859351	17671958	0.004	0.9778	9.58	0.9675	0.8373
JSNT130	3963747600	3919721700	98.89	0.03	97.25	92.71	36.73	25775026	25424959	15044674	0.004	0.9864	8.36	0.9653	0.7889
JSNT131	3614892600	3571881300	98.81	0.03	97.21	92.67	36.56	29882976	29502426	18776809	0.0043	0.9873	9.86	0.9684	0.8667
JSNT132	4285575900	4255748100	99.3	0.03	96.59	91.27	36.21	27893848	27566919	18637214	0.0045	0.9883	9.05	0.9685	0.8558
JSNT133	4632548100	4607823000	99.47	0.03	96.75	91.56	36.31	30300476	29921927	19702140	0.0044	0.9875	9.66	0.9671	0.8604
JSNT134	4400476800	4374900900	99.42	0.03	96.74	91.5	36.2	28775962	28405652	18605419	0.0044	0.9871	9.5	0.9665	0.8336
JSNT135	4517430300	4485086700	99.28	0.03	96.53	91.13	36.84	29442120	29051675	20003846	0.0046	0.9867	9.68	0.9648	0.8163
JSNT136	4542416400	4513582800	99.37	0.03	96.68	91.44	36.39	29633494	29270979	19352555	0.0044	0.9878	9.69	0.9678	0.8611
JSNT137	4718272500	4689648600	99.39	0.03	96.61	91.29	36.21	30753982	30376852	20328565	0.0045	0.9877	10.01	0.9683	0.8706
JSNT138	4369154100	4351744800	99.6	0.03	97.01	92.09	36.93	28608160	28206328	17264738	0.0041	0.986	9.37	0.9639	0.7953
JSNT139	3958573500	3935230500	99.41	0.03	96.66	91.48	36.48	25720166	25230935	54860361	0.0147	0.981	8.49	0.9202	0.7609
JSNT140	4229456700	4197572400	99.25	0.03	96.34	90.81	36.52	27478990	26989751	59825374	0.015	0.9822	9.51	0.9221	0.7994
JSNT141	4853753400	4815941700	99.22	0.03	96.52	91.19	37.32	31543188	30838121	60062219	0.0132	0.9776	10.57	0.9273	0.7948
JSNT142	4205409000	4169889600	99.16	0.03	96.53	91.21	37.08	27224462	26596053	55391879	0.0141	0.9769	9.33	0.9224	0.7669
JSNT143	4333766100	4301812200	99.26	0.03	96.42	91	37.35	28134712	27742650	20641791	0.005	0.9861	9.24	0.9649	0.8194
JSNT144	4013787900	3997549200	99.6	0.03	96.91	91.93	36.68	26303040	25976887	16820261	0.0043	0.9876	8.34	0.9585	0.7272
JSNT145	4207094100	4162674000	98.94	0.03	97.12	92.41	36.95	27320022	26712772	53103864	0.0134	0.9778	8.79	0.921	0.7321
JSNT146	4101399600	4061604000	99.03	0.03	97.36	92.98	36.56	26702056	25958201	14625257	0.0038	0.9721	8.59	0.9638	0.761
JSNT147	3753033000	3712034100	98.91	0.03	97.13	92.45	36.86	32148550	31514338	20886955	0.0044	0.9803	11.15	0.9686	0.8758
JSNT148	4015984500	3982759800	99.17	0.03	97.36	92.89	36.72	26224168	25796435	15208784	0.0039	0.9837	8.79	0.9621	0.7537
JSNT149	4448112900	4424683200	99.47	0.03	96.61	91.28	36.55	29082276	28642725	21550930	0.005	0.9849	9.62	0.9645	0.8251
JSNT150	4272588600	4236033600	99.14	0.03	97.22	92.57	36.07	27892574	27447433	24085877	0.0059	0.984	9.07	0.9546	0.8017
JSNT151	4649136900	4602217800	98.99	0.03	96.78	91.48	36.58	30260518	29666520	56385764	0.0128	0.9804	10.66	0.9254	0.7948
JSNT152	4045086300	4008070200	99.08	0.03	96.75	91.57	36.82	26300506	25718911	48432734	0.0127	0.9779	9.26	0.9271	0.7585
JSNT153	4644416400	4601222400	99.07	0.03	96.73	91.43	36.47	30260164	29801296	21040404	0.0047	0.9848	9.99	0.9678	0.8599
JSNT154	4324960800	4289846100	99.19	0.03	96.72	91.32	36.21	28268722	27857871	19178084	0.0046	0.9855	9.62	0.9678	0.8446
JSNT155	4784411100	4756949100	99.43	0.03	96.66	91.37	36.81	31256702	30828748	20516463	0.0045	0.9863	10.17	0.9635	0.8266
JSNT156	4379307900	4351216500	99.36	0.03	96.69	91.45	36.37	28573508	28206560	21694740	0.0052	0.9872	9.38	0.9655	0.829
JSNT157	4543917000	4519300500	99.46	0.03	96.72	91.44	36.18	29685028	29162811	39064441	0.009	0.9824	9.88	0.9462	0.8191
JSNT158	4000142700	3968703000	99.21	0.03	97	91.98	36.03	26149742	25759966	16936561	0.0044	0.9851	8.59	0.9656	0.8018
JSNT159	4489001400	4447772100	99.08	0.03	96.89	91.7	36.72	29287948	28518033	19726255	0.0046	0.9737	9.65	0.9671	0.8483
JSNT160	4270500900	4227049800	98.98	0.03	97.19	92.54	36.56	27779238	27399664	16691854	0.0041	0.9863	9.14	0.9656	0.796
JSNT161	4162112100	4114876500	98.87	0.03	97.19	92.61	36.72	27029122	26581830	17025203	0.0043	0.9835	8.8	0.9653	0.8145
JSNT162	3806499600	3768459600	99	0.03	97.15	92.44	36.56	31999986	31423364	20388670	0.0043	0.982	10.44	0.9691	0.867
JSNT163	3475952400	3447901200	99.19	0.03	97.33	92.81	36.63	28023348	27519610	18279506	0.0044	0.982	9.35	0.9639	0.7897
JSNT164	4507384500	4460650800	98.96	0.03	96.62	91.16	36.32	29335938	28896516	20407745	0.0047	0.985	9.64	0.9682	0.8533
JSNT165	4604315100	4557225900	98.98	0.03	96.81	91.54	36.42	29986456	29471786	20760912	0.0047	0.9828	9.88	0.9671	0.8506
JSNT166	4875669600	4851728100	99.51	0.03	96.64	91.31	36.37	31948142	31508020	20992805	0.0045	0.9862	10.52	0.9681	0.8581
JSNT167	4416432000	4395048600	99.52	0.03	96.81	91.64	36.75	28923740	28308227	18636662	0.0044	0.9787	9.47	0.9647	0.8337
JSNT168	4386651000	4352112600	99.21	0.03	96.58	91.27	36.57	28505214	28104492	20088764	0.0048	0.9859	9.45	0.9645	0.8296
JSNT169	4379790600	4355622600	99.45	0.03	96.88	91.77	36.7	28662368	28032337	18061293	0.0043	0.978	9.41	0.9652	0.8169
JSNT170	4439562000	4416595800	99.48	0.03	96.63	91.28	36.54	29044478	28644903	19204747	0.0045	0.9862	9.58	0.9669	0.8349
JSNT171	4396668300	4372080600	99.44	0.03	96.53	91.06	36.39	28777032	28405778	19836510	0.0047	0.9871	9.33	0.9656	0.823
JSNT172	4410746400	4388634000	99.5	0.03	96.78	91.63	36.8	28875904	28304784	58254014	0.0139	0.9802	9.99	0.9204	0.7835
JSNT173	4501404000	4468288800	99.26	0.03	96.68	91.45	36.78	29263576	28538204	57332261	0.0136	0.9752	9.96	0.9241	0.7752
JSNT174	4701104100	4676812800	99.48	0.03	96.69	91.42	36.88	30729344	30057163	61452623	0.0138	0.9781	10.29	0.9227	0.7908
JSNT175	4332357000	4307427300	99.42	0.03	96.72	91.41	36.58	28365170	27888919	18603834	0.0045	0.9832	9.54	0.9651	0.8167
JSNT176	4045477200	4027626900	99.56	0.03	96.96	92	36.36	26491584	25927833	53201952	0.0139	0.9787	8.8	0.9183	0.7454
JSNT177	4706454300	4674941100	99.33	0.03	96.62	91.33	36.86	30664400	30146031	20203045	0.0045	0.9831	10	0.9667	0.8331
JSNT178	4580639700	4559223900	99.53	0.03	97.04	92.12	36.35	30004528	29501077	17763911	0.004	0.9832	9.41	0.9662	0.8259
JSNT179	4896881700	4868478600	99.42	0.03	96.41	90.9	36.92	31980348	31305915	23117761	0.0049	0.9789	10.45	0.9677	0.8676
JSNT180	4419993000	4390297500	99.33	0.03	96.56	91.2	36.7	28783304	28341777	20378511	0.0048	0.9847	9.48	0.9668	0.8647
JSNT181	4609864500	4563270600	98.99	0.03	97.25	92.73	36.79	29975194	29554973	18674205	0.0042	0.986	9.55	0.9659	0.8258
JSNT182	3412952400	3382700400	99.11	0.03	97.33	92.84	36.63	27405406	27034708	16631775	0.0041	0.9865	9.29	0.9651	0.7982
JSNT183	3504186600	3468827400	98.99	0.03	97.25	92.69	36.67	27864666	27363854	16705540	0.0041	0.982	9.21	0.9671	0.8215
JSNT184	3809165100	3766816800	98.89	0.03	97.19	92.63	36.83	30064842	29624581	19728101	0.0045	0.9854	9.93	0.9666	0.844
JSNT185	4473726900	4429555500	99.01	0.03	97.32	92.88	36.48	29116414	28716117	17054875	0.004	0.9863	9.35	0.966	0.8241
JSNT186	4131051900	4084958100	98.88	0.03	97.37	92.99	36.48	26835174	26280256	48729165	0.0125	0.9793	9.15	0.9227	0.7508
JSNT187	4344606300	4292565000	98.8	0.03	97.18	92.64	36.83	28130942	27466524	54421276	0.0134	0.9764	9.44	0.9215	0.7605
JSNT188	4497453900	4444128000	98.81	0.03	97.28	92.85	36.77	29176016	28555113	53911013	0.0127	0.9787	9.68	0.9265	0.7865
JSNT189	3921130800	3865936500	98.59	0.03	97.14	92.55	36.97	25320612	24780053	48224004	0.0131	0.9787	8.73	0.9195	0.7289
JSNT190	4810256100	4776471600	99.3	0.03	96.75	91.61	37.42	31317946	30160581	19573835	0.0043	0.963	9.88	0.9663	0.8434
JSNT191	3761597400	3718314300	98.85	0.03	97.19	92.57	36.7	31020788	30333440	56723109	0.0126	0.9778	10.44	0.9364	0.8241
JSNT192	4541108100	4488931800	98.85	0.03	96.8	91.54	36.36	29502378	28905671	47324939	0.011	0.9798	10.01	0.94	0.8345
JSNT193	4306180200	4264221600	99.03	0.03	96.03	89.94	36.26	28064022	27621123	26901590	0.0065	0.9842	9.49	0.9662	0.8321
JSNT194	4577052900	4530988200	98.99	0.03	96.36	90.48	36.32	29843318	29422723	21825593	0.005	0.9859	10.11	0.9686	0.8584
JSNT195	4830477900	4779025200	98.93	0.03	96.97	91.91	36.56	31422264	31005027	19272920	0.0042	0.9867	10.49	0.9705	0.8889
JSNT196	4858688100	4817334600	99.15	0.03	96.91	91.74	36.1	31729270	31299089	19332248	0.0041	0.9864	10.68	0.9695	0.8803
JSNT197	4070873100	4020447000	98.76	0.03	97.18	92.64	37.18	26367440	25857740	16313083	0.0042	0.9807	8.52	0.9638	0.7825
JSNT198	5013062100	4962480000	98.99	0.03	96.59	91.15	36.75	32546720	31825575	62107715	0.0132	0.9778	11.19	0.9267	0.8171
JSNT199	4588797900	4554255000	99.25	0.03	96.75	91.42	36.77	29976464	29455529	21574109	0.0049	0.9826	9.96	0.9661	0.8362
JSNT200	4444156200	4409210400	99.21	0.03	96.42	90.72	36.45	29014820	28574125	20912850	0.0049	0.9848	9.72	0.9676	0.8338
JSNT201	4346987400	4317186600	99.31	0.03	96.63	91.34	36.39	28335900	27938007	19529061	0.0047	0.986	9.27	0.966	0.8351
JSNT202	4426626300	4399600200	99.39	0.03	96.72	91.47	36.56	28940700	28399892	18979912	0.0045	0.9813	9.4	0.9668	0.8303
JSNT203	4402588800	4379262300	99.47	0.03	96.64	91.28	36.5	28813040	28055500	18921721	0.0045	0.9737	9.23	0.9661	0.8214
JSNT204	4180954200	4162363800	99.56	0.03	96.8	91.61	36.13	27407498	27066135	17135812	0.0042	0.9875	9.27	0.9644	0.8003
JSNT205	4361200800	4320264600	99.06	0.03	96.78	91.44	36.18	28439672	27943571	18240625	0.0044	0.9826	9.52	0.968	0.8483
JSNT206	4567806300	4528920600	99.15	0.03	96.72	91.32	35.91	29843832	29355199	34433056	0.0079	0.9836	10.11	0.9504	0.8578
JSNT207	3775086000	3752474100	99.4	0.03	97.47	93.1	36.26	30335210	29889468	18175321	0.0041	0.9853	9.68	0.9663	0.8304
JSNT208	4140054900	4121611800	99.55	0.03	96.77	91.69	36.06	27104604	26714081	18014370	0.0045	0.9856	8.52	0.9652	0.7963
JSNT209	4021894200	4004172600	99.56	0.03	96.63	91.42	36.25	26322414	25846622	18176804	0.0047	0.9819	8.23	0.9631	0.774
JSNT210	3896189100	3854978400	98.94	0.03	97.1	92.41	36.73	33559794	32600217	22432277	0.0046	0.9714	11.04	0.9702	0.8906
JSNT211	3699935700	3661599600	98.96	0.03	96.94	92.07	37.34	31801988	30690484	22285421	0.0049	0.965	10.36	0.9683	0.8577
JSNT212	10454107800	10336340100	98.87	0.03	96.36	90.59	37.26	68908934	67942564	49955632	0.0049	0.986	22.69	0.9738	0.9578
JSNT213	9173465400	9054654900	98.7	0.03	96.06	89.99	36.84	60364366	59537025	47098509	0.0053	0.9863	19.65	0.9736	0.9568

## Sheet: Table S3
Supplementary Table S3 QTL analyses of soluble solids content in melon.
QTL Name	Chr.	Env.	LOD	Add	R2(%)	Interval(cM)	Physical position(bp)		Reported QTLs
qSSC1	1	2022SPR	3.2	-0.42	7.8	96.2-100.1	29538033	30508267	SSCQJ1.1(29.3-31.1Mb)[5]; SSCQC1.4(19.3-34.0Mb)[4]
qSSC2-1	2	2020SPR	3.4	-0.15	7.7	67.9-72.4	21269107	22234904	SSCQA2.1(18.3-22.1Mb)[3]; SSCQC2.2(0.9-24.1Mb)[4]; SSCQJ2.1(18.3-22.2Mb)[5]; SSCQN2.2(15.8-22.2Mb)[6]；SSC1(21.6-23.7Mb)[8];
qSSC2-1	2	BLUP	3.5	-0.19	7.2	68-72.4	21269107	22234904
qSSC2-2	2	2020SPR	3.3	-0.15	7.4	72.4-75.9	22234904	22631684	SSCQC2.2(0.9-24.1Mb)[4]; SSC1(21.6-23.7Mb)[8];
qSSC2-2	2	BLUP	3.6	-0.19	7.3	72.4-76.3	22234904	22631684
qSSC3-1	3	2020SPR	4.5	-0.17	10.3	95.2-104.3	28509689	28965705
qSSC3-1	3	2022SPR	5.5	-0.57	13.8	93.7-99.5	28446470	28845998
qSSC3-1	3	BLUP	5.7	-0.25	12.4	95.6-102.9	28509689	28947998
qSSC3-2	3	BLUP	5.2	-0.24	11	102.9-105.1	28947998	29341849
qSSC4-1	4	2021SPR	3.5	-0.45	8.7	20.9-28.6	2334788	3020226
qSSC4-2	4	BLUP	3.4	-0.19	7	51.7-54.2	8961531	10360279	sscqsc4.1(3.9-14.3Mb)[10]; sscqsc4.3(3.9-27.4Mb)[10]
qSSC6-1	6	BLUP	3.3	-0.19	6.7	59.2-62.7	7413671	8430842	SSCQC6.4(0.4-35.7Mb)[4]; sscqsc6.4 (0.5-30.6Mb)[10]
qSSC6-2	6	2021SPR	3.5	-0.47	8.7	95.5-101	32217543	32935488	SSCQC6.4(0.4-35.7Mb)[4]
qSSC8	8	2021SPR	3.6	-0.45	8.9	79.1-82.8	27197957	30344570	SSCQA8.1(27.2-30.8Mb)[3]; SSCQC8.3(9.4-33.6Mb)[4]; SSCQU8.3(29.4-31.9Mb)[13];

## Sheet: Table S4
Supplementary Table S4 Results of filtered SNP annotation.
	Category	Number of SNPs
	Upstream	99547
Exonic	Stop gain	526
Exonic	Stop loss	56
Exonic	Synonymous	25549
Exonic	Non-synonymous	25492
	Intronic	304931
	Splicing	880
	Downstream	96114
	upstream/downstream	13182
	Intergenic	1029614
	ts	1168211
	tv	513564
	ts/tv	2.274
	Total	1681775

## Sheet: Table S5
Supplementary Table S5 The SNPs with significant association signals (-log10(P) ≥6) for SSC.
Marker name	Chromosome	Position	2020SPR	2021SPR	2021AUT	2022SPR	BLUP	peak position	R2
S1_176491	chr1	176491			6.7613			185057	0.15337
S1_176517	chr1	176517			6.68772			185057
S1_180792	chr1	180792			6.22963		6.26838	185057
S1_180800	chr1	180800					6.41127	185057
S1_180928	chr1	180928			6.03291	6.20214	6.319	185057
S1_181318	chr1	181318			6.45717			185057
S1_181340	chr1	181340			7.0795			185057
S1_181552	chr1	181552			6.29995			185057
S1_182868	chr1	182868			6.43858			185057
S1_185057	chr1	185057			7.27335			185057
S1_1143975	chr1	1143975	6.5184		6.08288		6.69293	1149340	0.196396
S1_1149340	chr1	1149340	9.03778		7.46963		8.57265	1149340
S1_1290411	chr1	1290411				7.38102	6.41451	1290411	0.169332
S1_1498781	chr1	1498781				7.54462		1498781	0.185841
S1_2003765	chr1	2003765				6.03018		2003765	0.150555
S1_3654571	chr1	3654571	8.17383		7.54348	6.09775	8.22984	3654571	0.123572
S1_4068953	chr1	4068953		6.10878				4068953	0.181703
S1_5147719	chr1	5147719			6.79176	6.26594		5147719	0.16462
S1_5401018	chr1	5401018				9.79949	6.13625	5401018	0.15541
S1_26233434	chr1	26233434	6.14832	7.00468			6.30592	26233434	0.176014
S1_30836116	chr1	30836116				6.30245		30899419	0.165843
S1_30899419	chr1	30899419				8.55644	6.78578	30899419	0.165843
S2_1090357	chr2	1090357				6.18044		1165860	0.193237
S2_1165860	chr2	1165860	6.51764			7.73185	7.93354	1165860
S2_1165888	chr2	1165888	6.57251			7.72901	8.06591	1165860
S2_1166409	chr2	1166409	6.18818			6.88975	7.27126	1165860
S2_1168624	chr2	1168624	6.21577			6.72564	7.39627	1165860
S2_1174829	chr2	1174829				6.0637		1165860
S2_1195929	chr2	1195929	6.29222	6.2797			6.49175	1165860
S2_3849759	chr2	3849759	6.50652				7.38496	3849759	0.208926
S2_8425149	chr2	8425149				6.63438		8447584	0.175912
S2_8447158	chr2	8447158				7.64589		8447584
S2_8447584	chr2	8447584				7.69501		8447584
S2_9090459	chr2	9090459				6.6539		9090459	0.190201
S2_9094986	chr2	9094986				6.20297	6.97096	9090459
S2_14488043	chr2	14488043				6.41743		14488043	0.175874
S2_14524101	chr2	14524101				6.11196	6.64726	14488043	0.175874
S2_15820763	chr2	15820763				7.13077	6.4196	15820763	0.211242
S2_17202799	chr2	17202799				7.13067		17202799	0.217408
S2_20485728	chr2	20485728	6.44692					20485728	0.176014
S2_20984649	chr2	20984649	6.12139					20984649	0.165843
S2_21018850	chr2	21018850			6.25579			21018850	0.161397
S2_21022985	chr2	21022985	6.17009					21018850
S2_21032552	chr2	21032552			6.19857			21018850
S2_21041120	chr2	21041120				6.93159		21018850
S3_8187181	chr3	8187181		6.26807				8187181	0.101933
S3_28672844	chr3	28672844					6.00682	28724776	0.190842
S3_28694392	chr3	28694392	6.27369	6.0538			6.27381	28724776
S3_28711496	chr3	28711496	6.47437				6.50718	28724776
S3_28714701	chr3	28714701					6.18595	28724776
S3_28724776	chr3	28724776	6.07565				6.67008	28724776
S3_29267782	chr3	29267782	6.68139		6.04006	8.48712	7.6461	29330788	0.17835
S3_29283426	chr3	29283426				6.14248		29330788
S3_29289157	chr3	29289157	6.22362					29330788
S3_29330788	chr3	29330788	7.767		8.3286	7.8784	7.87643	29330788
S4_1906540	chr4	1906540	6.36418					1906540
S4_2227015	chr4	2227015	6.11477					2227019	0.227542
S4_2227019	chr4	2227019	6.39083		8.29814			2227019
S4_2491434	chr4	2491434	6.73767				6.79555	2491434	0.189888
S4_10141036	chr4	10141036	7.13085				6.6272	10141036	0.182364
S4_10275303	chr4	10275303		7.06142				10275303	0.204514
S4_12881499	chr4	12881499				6.81181		12881499	0.193534
S4_23652592	chr4	23652592				6.36967		23652592	0.157377
S4_27034029	chr4	27034029		6.08966				27034029	0.197892
S4_27360538	chr4	27360538	6.45018		7.2223		6.73409	27360538	0.159562
S5_13154824	chr5	13154824				6.51133		13154824	0.171568
S5_21921298	chr5	21921298			6.5016			21921298	0.12454
S6_3528295	chr6	3528295		6.44304				3528295	0.185838
S6_6173063	chr6	6173063				7.37656	6.57837	6173063	0.196581
S6_12772754	chr6	12772754				6.30358		12772754	0.182194
S6_13246892	chr6	13246892		6.47846				13246892	0.196225
S6_15371913	chr6	15371913				6.19749		15371913	0.189592
S6_15474374	chr6	15474374				6.23968		15474374	0.164224
S6_18056011	chr6	18056011		6.38563				18056011	0.202185
S6_18978418	chr6	18978418				6.21494		19052150	0.219213
S6_19052150	chr6	19052150				7.63601		19052150
S6_19262496	chr6	19262496				6.16433		19277613	0.205679
S6_19277613	chr6	19277613				6.663		19277613
S6_19462076	chr6	19462076			6.08786			19462076	0.159968
S6_21119116	chr6	21119116				6.05024		21119116	0.164038
S6_21411892	chr6	21411892				6.70387		21411892	0.177029
S6_22802723	chr6	22802723				6.71375		22802723	0.185343
S6_22863965	chr6	22863965				6.66618		22802723
S6_23241171	chr6	23241171				7.73408		23241171	0.19601
S6_24843597	chr6	24843597				6.06973		24891236	0.21411
S6_24891236	chr6	24891236				8.50784		24891236
S6_25389847	chr6	25389847				6.78664		25389847	0.167596
S6_26477959	chr6	26477959		7.68305			6.0564	26477959	0.144918
S6_26477960	chr6	26477960		7.68305			6.0564	26477959
S6_26712404	chr6	26712404				7.60643		26722606	0.224262
S6_26721210	chr6	26721210		6.65646			6.12295	26722606
S6_26722606	chr6	26722606				10.448	7.84399	26722606
S6_27942301	chr6	27942301				6.82766		27942301	0.186662
S6_29920819	chr6	29920819	7.55843	6.01043	6.4757	9.59647	8.7711	29920819	0.201073
S6_31382493	chr6	31382493				6.12669		31382493	0.17877
S6_32656543	chr6	32656543		6.56377				32656543	0.192439
S7_13137124	chr7	13137124		6.49219				13137124	0.179628
S8_1624	chr8	1624				6.12852		1624	0.157225
S8_8230773	chr8	8230773	7.66293				7.68997	8232429	0.170679
S8_8232429	chr8	8232429	8.44068		7.02186		8.6368	8232429
S8_10139056	chr8	10139056	6.25523				6.44999	10139056	0.164919
S8_10559229	chr8	10559229				6.67413		10559229	0.164675
S8_11985923	chr8	11985923	6.15092				6.39159	11985923	0.12126
S8_12790246	chr8	12790246			6.1825	6.48119		12790246	0.169201
S8_12900440	chr8	12900440		6.1601				12900440	0.188212
S8_12990682	chr8	12990682		6.14648				12900440
S8_13221715	chr8	13221715		6.05591				13221715	0.174235
S8_16877928	chr8	16877928		6.19125				16877928	0.180492
S8_26708036	chr8	26708036					6.14534	26708036	0.162283
S9_9830404	chr9	9830404				6.71496		9830404	0.172602
S9_10572225	chr9	10572225	6.22066		6.30029			10572225	0.160148
S9_11747471	chr9	11747471	6.25638				6.10657	11747471	0.162457
S9_11818510	chr9	11818510			7.46646			11818510	0.19442
S9_12122079	chr9	12122079			6.18764			12122079	0.165755
S9_12606682	chr9	12606682			6.73092			12606682	0.17201
S9_13091894	chr9	13091894			6.1395			13091894	0.16789
S9_14737445	chr9	14737445				6.31671		14737445	0.181835
S9_15541317	chr9	15541317		6.0756				15541317	0.151657
S9_15596306	chr9	15596306				6.58424		15596306	0.183552
S9_17000158	chr9	17000158	6.43126					17000158	0.162457
S9_18725124	chr9	18725124			7.06837			18725124	0.180302
S9_19025863	chr9	19025863	6.54637	6.11946		6.7864	7.10319	19025863	0.194224
S9_19079292	chr9	19079292		6.08138				19025863
S9_19285617	chr9	19285617		6.36526				19285617	0.167091
S9_19850864	chr9	19850864		6.21534				19850864	0.202434
S9_19874930	chr9	19874930			6.8661			19874930	0.190686
S9_20219923	chr9	20219923	6.42097			6.1529	6.76194	20248822	0.187638
S9_20233028	chr9	20233028				7.0414		20248822
S9_20248822	chr9	20248822	6.22238	6.68122				20248822
S9_20255881	chr9	20255881				6.18171		20248822
S9_20258460	chr9	20258460					6.01766	20248822
S9_20295228	chr9	20295228		6.34378				20248822
S9_20296060	chr9	20296060		6.17695				20248822
S9_20324356	chr9	20324356		6.12727				20248822
S9_20760436	chr9	20760436	6.57673		6.46218		6.91252	20760436	0.1825
S9_20768194	chr9	20768194	6.5214			6.04326	6.54738	20760436
S9_20782815	chr9	20782815	6.39001		6.02925		6.37483	20760436
S9_20787472	chr9	20787472	7.27199				6.64821	20760436
S9_21613554	chr9	21613554	6.94079				6.40969	21663211	0.202648
S9_21629700	chr9	21629700			7.14198			21663211
S9_21631199	chr9	21631199	6.62214		8.15003		6.73748	21663211
S9_21631245	chr9	21631245	6.75086		8.19189		7.14309	21663211
S9_21634812	chr9	21634812	7.29293		7.02948	7.78758	8.19245	21663211
S9_21639633	chr9	21639633	6.68481				6.35967	21663211
S9_21644592	chr9	21644592				6.14146		21663211
S9_21644744	chr9	21644744			6.93214			21663211
S9_21645032	chr9	21645032			6.18578	7.8305	6.57239	21663211
S9_21649152	chr9	21649152			6.61831			21663211
S9_21649911	chr9	21649911			6.62083	6.06577		21663211
S9_21649977	chr9	21649977	6.65232				6.46776	21663211
S9_21663211	chr9	21663211	7.54324		9.02795	8.40375	8.40514	21663211
S9_21663754	chr9	21663754	7.57925			6.2702	7.94454	21663211
S9_21664333	chr9	21664333					6.26932	21663211
S9_21675117	chr9	21675117	7.47892		7.77774		7.96194	21663211
S9_21676574	chr9	21676574	6.64607	6.32312		6.23869	6.58696	21663211
S9_21686467	chr9	21686467				6.54609		21663211
S9_21686893	chr9	21686893	7.35664			6.2526	8.2369	21663211
S9_21689056	chr9	21689056	7.36471	6.52897	6.39047		6.946	21663211
S9_21691456	chr9	21691456	6.8386		6.19835		6.51677	21663211
S9_21691902	chr9	21691902			6.17433			21663211
S9_21691912	chr9	21691912			7.10921			21663211
S9_21694099	chr9	21694099			6.23218		6.12831	21663211
S9_21705522	chr9	21705522			6.10796			21663211
S9_22302436	chr9	22302436	6.16183		7.96995			22316171	0.213855
S9_22309347	chr9	22309347	6.18244		6.74819	6.76701	6.7319	22316171
S9_22310398	chr9	22310398	6.41357		6.51989		6.44928	22316171
S9_22316171	chr9	22316171	6.23652		8.3454		6.99827	22316171
S9_23875204	chr9	23875204	6.59347	6.05691			7.01129	23875204	0.218977
S9_23880011	chr9	23880011	6.00586					23875204
S9_24320481	chr9	24320481				6.30161		24320481	0.197722
S10_2411783	chr10	2411783				6.01779		2411783	0.131227
S10_5206327	chr10	5206327	6.73744	7.14889			6.94497	5214935	0.18688
S10_5214935	chr10	5214935	7.97793	6.06688			7.19948	5214935
S10_6569284	chr10	6569284			6.20569			6569284	0.156806
S10_25810982	chr10	25810982			6.3344		6.26594	25810982	0.164032
S10_27788926	chr10	27788926				6.2276		27788926	0.157254
S11_12139998	chr11	12139998				7.54493		12139998	0.197629
S12_495581	chr12	495581			6.68167			495581	0.158838
S12_7761439	chr12	7761439				6.77366		7761439	0.194942
S12_9786237	chr12	9786237				6.7553		9786237	0.148672
S12_12184962	chr12	12184962				6.834		12184962	0.147797
S12_12913490	chr12	12913490				6.88584		12913490	0.196811
S12_13067486	chr12	13067486				7.39285	6.1052	13067486	0.220107
S12_13391300	chr12	13391300				6.26111		13391300	0.169476
S12_14325945	chr12	14325945				7.02714		14325945	0.160973
S12_16109413	chr12	16109413				7.39705		16109413	0.195558
S12_20415523	chr12	20415523				8.31665		20415523	0.221258
S12_20488512	chr12	20488512			6.09871	7.33038		20415523
S12_20496051	chr12	20496051					6.4045	20415523
S12_20497013	chr12	20497013				6.5393		20415523
S12_20503739	chr12	20503739				6.7696		20415523
S12_20504498	chr12	20504498				6.62008		20415523
S12_20504969	chr12	20504969				7.93316		20415523
S12_20508942	chr12	20508942				6.32597		20415523
S12_20510568	chr12	20510568				6.63681		20415523
S12_20511355	chr12	20511355				7.07446		20415523
S12_20514013	chr12	20514013				6.42471	6.12387	20415523
S12_20518254	chr12	20518254				6.5149		20415523
S12_20527370	chr12	20527370				7.53274	6.13424	20415523
S12_20529744	chr12	20529744					6.19579	20415523
S12_20544037	chr12	20544037				6.08697		20415523
S12_20549444	chr12	20549444				6.17999		20415523
S12_20550148	chr12	20550148			7.61795			20415523
S12_20572104	chr12	20572104				6.59594		20415523
S12_20576405	chr12	20576405					6.03957	20415523
S12_20580625	chr12	20580625			6.10255	6.1493	6.19156	20415523
S12_20587636	chr12	20587636				6.22494		20415523
S12_20595472	chr12	20595472				6.07519		20415523
S12_20595632	chr12	20595632			7.40141			20415523
S12_22978960	chr12	22978960	6.00675		6.90984			22978960	0.187392
S12_23313249	chr12	23313249	7.8992		8.99874	6.61699	8.35289	23313249	0.233691

## Sheet: Table S6
Supplementary Table S6 GWAS signals overlapped with the reported QTLs.
Informations for SSC related GWAS signals									Informations for published SSC related QTLs
Marker name	Chromosome	Position	2020SPR	2021SPR	2021AUT	2022SPR	BLUP		QTL names in the publication	QTL range（Mb）		Reference
S1_30836116	chr1	30836116				6.30245			SSCQC1.4	19.3	34	Eduardo et al. 2007
S1_30899419	chr1	30899419				8.55644	6.78578		SSCQJ1.1	29.3	31.1	Paris et al. 2008
S2_1090357	chr2	1090357				6.18044			sscqsc2.1	0	1.4	Argyris et al. 2017
S2_1165860	chr2	1165860	6.51764			7.73185	7.93354		SSCQN2.1	1.1	7	Harel-Beja et al. 2010
S2_1165888	chr2	1165888	6.57251			7.72901	8.06591		SSCQC2.2	0.9	24.1	Eduardo et al. 2007
S2_1166409	chr2	1166409	6.18818			6.88975	7.27126		SSCQN2.2	15.8	22.2	Harel-Beja et al. 2010
S2_1168624	chr2	1168624	6.21577			6.72564	7.39627		TSS-QTL3	16.9	17.5	Galpaz et al. 2018
S2_1174829	chr2	1174829				6.0637			SSCQA2.1	18.2	22.2	monforte et al. 2004
S2_1195929	chr2	1195929	6.29222	6.2797			6.49175		SSCQJ2.1	18.3	22.2	Paris et al. 2008
S2_3849759	chr2	3849759	6.50652				7.38496
S2_8425149	chr2	8425149				6.63438
S2_8447158	chr2	8447158				7.64589
S2_8447584	chr2	8447584				7.69501
S2_9090459	chr2	9090459				6.6539
S2_9094986	chr2	9094986				6.20297	6.97096
S2_14488043	chr2	14488043				6.41743
S2_14524101	chr2	14524101				6.11196	6.64726
S2_15820763	chr2	15820763				7.13077	6.4196
S2_17202799	chr2	17202799				7.13067
S2_20485728	chr2	20485728	6.44692
S2_20984649	chr2	20984649	6.12139
S2_21018850	chr2	21018850			6.25579
S2_21022985	chr2	21022985	6.17009
S2_21032552	chr2	21032552			6.19857
S2_21041120	chr2	21041120				6.93159
S3_8187181	chr3	8187181		6.26807					SSCQC3.3	3.8	21.1	Eduardo et al. 2007
									sscqsc3.2	2.8	15.4	Argyris et al. 2017
S4_10141036	chr4	10141036	7.13085				6.6272		sscqsc4.1	3.9	14.3	Argyris et al. 2017
S4_10275303	chr4	10275303		7.06142					sscqsc4.3	3.9	27.4	Argyris et al. 2017
S4_12881499	chr4	12881499				6.81181			SSCQC4.4	26.9	30.4	Eduardo et al. 2007
S4_23652592	chr4	23652592				6.36967
S4_27034029	chr4	27034029		6.08966
S4_27360538	chr4	27360538	6.45018		7.2223		6.73409
S5_13154824	chr5	13154824				6.51133			sscqt5.1	1.3	13	Argyris et al. 2017
S5_21921298	chr5	21921298			6.5016				SSCQC5.2	1.6	21.5	Eduardo et al. 2007
S6_3528295	chr6	3528295		6.44304					SSCQC6.4	0.3	35.7	Eduardo et al. 2007
S6_6173063	chr6	6173063				7.37656	6.57837		SSC2	0.2	17.8	Ramamurthy et al. 2015
S6_12772754	chr6	12772754				6.30358			sscqsc6.4	0.5	30.6	Argyris et al. 2017
S6_13246892	chr6	13246892		6.47846					TSS-QTL4	13.1	13.2	Galpaz et al. 2018
S6_15371913	chr6	15371913				6.19749			SSCQJ6.1	23.3	27.3	Paris et al. 2008
S6_15474374	chr6	15474374				6.23968
S6_18056011	chr6	18056011		6.38563
S6_18978418	chr6	18978418				6.21494
S6_19052150	chr6	19052150				7.63601
S6_19262496	chr6	19262496				6.16433
S6_19277613	chr6	19277613				6.663
S6_19462076	chr6	19462076			6.08786
S6_21119116	chr6	21119116				6.05024
S6_21411892	chr6	21411892				6.70387
S6_22802723	chr6	22802723				6.71375
S6_22863965	chr6	22863965				6.66618
S6_23241171	chr6	23241171				7.73408
S6_24843597	chr6	24843597				6.06973
S6_24891236	chr6	24891236				8.50784
S6_25389847	chr6	25389847				6.78664
S6_26477959	chr6	26477959		7.68305			6.0564
S6_26477960	chr6	26477960		7.68305			6.0564
S6_26712404	chr6	26712404				7.60643
S6_26721210	chr6	26721210		6.65646			6.12295
S6_26722606	chr6	26722606				10.448	7.84399
S6_27942301	chr6	27942301				6.82766
S6_29920819	chr6	29920819	7.55843	6.01043	6.4757	9.59647	8.7711
S6_31382493	chr6	31382493				6.12669
S6_32656543	chr6	32656543		6.56377
S7_13137124	chr7	13137124		6.49219					sscqsc7.3	13	22.3	Argyris et al. 2017
									SSCQJ7.1	12.2	13.3	Paris et al. 2008
S8_8230773	chr8	8230773	7.66293				7.68997		SSCQC8.2	6.8	23.2	Eduardo et al. 2007
S8_8232429	chr8	8232429	8.44068		7.02186		8.6368		SSCQP8.2	6.89	25	Pereira et al. 2021
S8_10139056	chr8	10139056	6.25523				6.44999		SSCQU8.1	9.4	17.3	Pereira et al. 2018
S8_10559229	chr8	10559229				6.67413
S8_11985923	chr8	11985923	6.15092				6.39159
S8_12790246	chr8	12790246			6.1825	6.48119
S8_12900440	chr8	12900440		6.1601
S8_12990682	chr8	12990682		6.14648
S8_13221715	chr8	13221715		6.05591
S8_16877928	chr8	16877928		6.19125
S9_12606682	chr9	12606682			6.73092				SSCQU9.2	12.3	20.7	Pereira et al. 2018
S9_13091894	chr9	13091894			6.1395
S9_14737445	chr9	14737445				6.31671
S9_15541317	chr9	15541317		6.0756
S9_15596306	chr9	15596306				6.58424
S9_17000158	chr9	17000158	6.43126
S9_18725124	chr9	18725124			7.06837
S9_19025863	chr9	19025863	6.54637	6.11946		6.7864	7.10319
S9_19079292	chr9	19079292		6.08138
S9_19285617	chr9	19285617		6.36526
S9_19850864	chr9	19850864		6.21534
S9_19874930	chr9	19874930			6.8661
S9_20219923	chr9	20219923	6.42097			6.1529	6.76194
S9_20233028	chr9	20233028				7.0414
S9_20248822	chr9	20248822	6.22238	6.68122
S9_20255881	chr9	20255881				6.18171
S9_20258460	chr9	20258460					6.01766
S9_20295228	chr9	20295228		6.34378
S9_20296060	chr9	20296060		6.17695
S9_20324356	chr9	20324356		6.12727
S9_20760436	chr9	20760436	6.57673		6.46218		6.91252
S9_20768194	chr9	20768194	6.5214			6.04326	6.54738
S9_20782815	chr9	20782815	6.39001		6.02925		6.37483
S9_20787472	chr9	20787472	7.27199				6.64821
S9_23875204	chr9	23875204	6.59347	6.05691			7.01129		SSCQC9.3	22.8	24.3	Eduardo et al. 2007
S9_23880011	chr9	23880011	6.00586						SSCQJ9.1	22.8	24.3	Paris et al. 2008
S9_24320481	chr9	24320481				6.30161
S10_2411783	chr10	2411783				6.01779			SSCQC10.2	1.9	12.7	Eduardo et al. 2007
S10_5206327	chr10	5206327	6.73744	7.14889			6.94497
S10_5214935	chr10	5214935	7.97793	6.06688			7.19948
S10_6569284	chr10	6569284			6.20569
S12_7761439	chr12	7761439				6.77366			sscqsc12.1	5.1	23.6	Argyris et al. 2017
S12_9786237	chr12	9786237				6.7553			SSCQC12.1	13.1	23.3	Eduardo et al. 2007
S12_12184962	chr12	12184962				6.834			sscqt12.1	13.9	13.9	Argyris et al. 2017
S12_12913490	chr12	12913490				6.88584			SSCQC12.4	23.2	25.4	Eduardo et al. 2007
S12_13067486	chr12	13067486				7.39285	6.1052
S12_13391300	chr12	13391300				6.26111
S12_14325945	chr12	14325945				7.02714
S12_16109413	chr12	16109413				7.39705
S12_20415523	chr12	20415523				8.31665
S12_20488512	chr12	20488512			6.09871	7.33038
S12_20496051	chr12	20496051					6.4045
S12_20497013	chr12	20497013				6.5393
S12_20503739	chr12	20503739				6.7696
S12_20504498	chr12	20504498				6.62008
S12_20504969	chr12	20504969				7.93316
S12_20508942	chr12	20508942				6.32597
S12_20510568	chr12	20510568				6.63681
S12_20511355	chr12	20511355				7.07446
S12_20514013	chr12	20514013				6.42471	6.12387
S12_20518254	chr12	20518254				6.5149
S12_20527370	chr12	20527370				7.53274	6.13424
S12_20529744	chr12	20529744					6.19579
S12_20544037	chr12	20544037				6.08697
S12_20549444	chr12	20549444				6.17999
S12_20550148	chr12	20550148			7.61795
S12_20572104	chr12	20572104				6.59594
S12_20576405	chr12	20576405					6.03957
S12_20580625	chr12	20580625			6.10255	6.1493	6.19156
S12_20587636	chr12	20587636				6.22494
S12_20595472	chr12	20595472				6.07519
S12_20595632	chr12	20595632			7.40141
S12_22978960	chr12	22978960	6.00675		6.90984
S12_23313249	chr12	23313249	7.8992		8.99874	6.61699	8.35289

## Sheet: Table S7
Supplementary Table 7 Annotations of the genes underlying qSSC3-1, and qSSC3-2 in melon.
Candidate gene	Chromosome	Start	End	Functional annotation
MELO06717	chr3	28518405	28519807	unknown
MELO06718	chr3	28522620	28525149	U-box domain-containing protein
MELO06719	chr3	28527732	28528319	V-type proton ATPase subunit G3
MELO06720	chr3	28531884	28532597	unknown
MELO06721	chr3	28535763	28544211	unknown
MELO06722	chr3	28546061	28546796	ocs element-binding factor 1
MELO06723	chr3	28552835	28557747	kinesin-related protein 11
MELO06724	chr3	28574188	28577566	growth-regulating factor 6-like isoform X1
MELO06725	chr3	28579017	28581525	adenylate kinase
MELO06726	chr3	28593398	28596684	AP2-like ethylene-responsive transcription factor ANT
MELO06727	chr3	28604651	28606655	transcription factor bHLH49
MELO06728	chr3	28608758	28612294	probable xyloglucan glycosyltransferase 12
MELO06729	chr3	28622129	28625836	squalene monooxygenase-like
MELO06730	chr3	28626009	28629028	DnaJ homolog subfamily B member 2
MELO06731	chr3	28630588	28632449	1-aminocyclopropane-1-carboxylate synthase CMA101-like
MELO06732	chr3	28641035	28645988	lysine-specific demethylase 3
MELO06733	chr3	28650973	28653042	transcription factor RAX3-like
MELO06734	chr3	28659207	28664031	branched-chain-amino-acid aminotransferase 2
MELO06735	chr3	28666675	28670569	homeotic protein knotted-1
MELO06736	chr3	28680732	28682459	Zinc finger CCCH domain-containing protein
MELO06737	chr3	28685310	28693912	clathrin interactor EPSIN 1 isoform X2
MELO06738	chr3	28694127	28694456	unknown
MELO06739	chr3	28694655	28701159	Exonuclease 3'-5' domain-containing protein
MELO06740	chr3	28704797	28709894	protein EARLY FLOWERING 3
MELO06741	chr3	28710538	28712715	unknown
MELO06742	chr3	28715958	28718692	UPF0587 protein C1orf123 homolog
MELO06743	chr3	28720695	28721720	Arabinogalactan peptide 15
MELO06744	chr3	28724003	28726736	unknown
MELO06745	chr3	28732911	28737628	vacuolar-processing enzyme-like
MELO06746	chr3	28739980	28744131	PITH domain-containing protein 1
MELO06747	chr3	28745406	28748952	ferrochelatase-2
MELO06748	chr3	28749017	28755334	far upstream element-binding protein 1
MELO06749	chr3	28763684	28767555	pollen-specific protein SF21 isoform X1
MELO06750	chr3	28767859	28769563	homeobox protein ATH1
MELO06751	chr3	28771048	28771296	unknown
MELO06752	chr3	28781280	28783690	myb-like protein I isoform X1
MELO06753	chr3	28784999	28794863	K(+) efflux antiporter 6 isoform X1
MELO06754	chr3	28800687	28803855	calcineurin B-like protein 10
MELO06755	chr3	28804886	28807644	unknown
MELO06756	chr3	28807100	28813497	glycine dehydrogenase (decarboxylating)
MELO06757	chr3	28817918	28821490	zinc transporter 4
MELO06758	chr3	28824220	28824801	LOB domain-containing protein 22-like
MELO06759	chr3	28826329	28829358	beta-fructofuranosidase, insoluble isoenzyme CWINV3-like
MELO06760	chr3	28830232	28832968	ADP,ATP carrier protein
MELO06761	chr3	28835069	28835356	unknown
MELO06762	chr3	28841653	28843030	Heat shock factor protein HSF30
MELO06781	chr3	28950450	28957306	phospholipid-transporting ATPase
MELO06782	chr3	28963405	28966030	unknown
MELO06783	chr3	28967522	28970968	3-oxoacyl-[acyl-carrier-protein] reductase
MELO06784	chr3	28972684	28976027	unknown
MELO06785	chr3	28978533	28983142	Trihelix transcription factor GT-1
MELO06786	chr3	28984128	28988432	unknown
MELO06787	chr3	28985566	28990937	F-box protein SKIP14-like
MELO06788	chr3	28993367	29005713	Probable thimet oligopeptidase
MELO06789	chr3	29009317	29012364	Serine/threonine protein phosphatase
MELO06790	chr3	29015675	29017946	Acylsugar acyltransferase 3
MELO06791	chr3	29022686	29024020	vinorine synthase-like
MELO06792	chr3	29025204	29027366	vinorine synthase-like
MELO06793	chr3	29029401	29037215	unknown
MELO06794	chr3	29036992	29041117	two-component response regulator ARR11
MELO06795	chr3	29046814	29047530	unknown
MELO06796	chr3	29048558	29050867	unknown
MELO06797	chr3	29052376	29054857	unknown
MELO06798	chr3	29057069	29059900	very-long-chain 3-oxoacyl-CoA reductase 1
MELO06799	chr3	29061222	29066256	unknown
MELO06800	chr3	29066849	29067487	unknown
MELO06801	chr3	29068695	29073404	ALBINO3-like protein 1
MELO06802	chr3	29078084	29080036	Probable pectate lyase 5
MELO06803	chr3	29082100	29087706	T-complex protein 1 subunit epsilon
MELO06804	chr3	29090694	29091317	unknown
MELO06805	chr3	29096149	29099070	protein terminal ear1-like
MELO06806	chr3	29101574	29103023	vignain-like
MELO06807	chr3	29106466	29107420	unknown
MELO06808	chr3	29109313	29112359	unknown
MELO06809	chr3	29113711	29118409	unknown
MELO06810	chr3	29119436	29126262	Alpha-galactosidase
MELO06811	chr3	29127440	29139577	unknown
MELO06812	chr3	29127615	29128337	sufE-like protein 2
MELO06813	chr3	29130669	29134999	Eukaryotic translation initiation factor
MELO06814	chr3	29139779	29143718	protein phosphatase
MELO06815	chr3	29139779	29147804	eukaryotic translation initiation factor 3
MELO06816	chr3	29150749	29151627	ethylene-responsive transcription factor
MELO06817	chr3	29160187	29162130	unknown
MELO06818	chr3	29164411	29165160	unknown
MELO06819	chr3	29166534	29168709	ARM REPEAT PROTEIN INTERACTING WITH ABF2
MELO06820	chr3	29169203	29172222	F-box protein At1g70590 isoform X1
MELO06821	chr3	29173291	29173602	unknown
MELO06822	chr3	29174132	29178029	glutamate--glyoxylate aminotransferase 2
MELO06823	chr3	29178463	29184219	Condensin-2 complex subunit H2
MELO06824	chr3	29185552	29188463	unknown
MELO06825	chr3	29192085	29194858	unknown
MELO06826	chr3	29196925	29197756	unknown
MELO06827	chr3	29199833	29203876	cysteine-rich receptor-like protein kinase 2
MELO06828	chr3	29203958	29207911	cysteine-rich receptor-like protein kinase 2
MELO06829	chr3	29203958	29209146	2-phytyl-1,4-beta-naphthoquinone methyltransferase
MELO06830	chr3	29209728	29220062	homeobox protein knotted-1-like 6
MELO06831	chr3	29224364	29227085	protein trichome birefringence-like 2/xyloglucan O-acetyltransferase
MELO06832	chr3	29227941	29233255	protein NSP-INTERACTING KINASE 3 isoform X1
MELO06833	chr3	29237438	29242416	ATP-citrate synthase alpha chain protein 1
MELO06834	chr3	29245677	29250262	unknown
MELO06835	chr3	29250602	29252109	Ubiquitin extension protein
MELO06836	chr3	29253348	29256052	axial regulator YABBY 4-like
MELO06837	chr3	29258613	29259882	unknown
MELO06838	chr3	29265910	29269075	BOI-related E3 ubiquitin-protein ligase 1
MELO06839	chr3	29269157	29273145	RNA-binding protein 48 isoform X2
MELO06840	chr3	29274108	29275915	cytochrome b-c1 complex subunit 8-like
MELO06841	chr3	29277508	29279508	Pentatricopeptide repeat-containing protein
MELO06842	chr3	29287831	29291873	polygalacturonase At1g48100-like
MELO06843	chr3	29293204	29304686	phosphatidylinositol 3-kinase, root isoform
MELO06844	chr3	29307929	29312023	ADP-ribosylation factor 2
MELO06845	chr3	29311797	29316898	unknown
MELO06846	chr3	29318734	29322925	unknown
MELO06847	chr3	29325345	29330190	unknown

## Sheet: Table S8
Supplementary Table 8 Primer sequences for qRT-PCR analysis.
Number	Gene	Forward primer	Reverse primer	Product length (bp)
1	MELO03698	CGTTGGACCTGGTATTGA	TCCTGCGGACTTCTGG
2	MELO06759	ATGGGCCAATGTTCTACAAG	ATATTGAATGAGCCCACACC	99
3	MELO06810	TTGGACATTTCAAAGGGAG	GCATATTGTTGATACAGGGAC
4	MELO12562	TCTCGCCAAATATGCTTC	GCTCATTCACATCGTCCTT
5	MELO18502	GGTGTTGTGGAAGGTCTCA	TCTGTTGCCAACCATCATCTAT	82
6	MELO20547	GGGCAGATCAGTCTGTCTAT	AAGTTCTTCAATGGCAGGT	80
7	MELO21359	TTTTGGTCACTGGTGGAGC	TCTGACTCTGCGAATAGCG
8	MELO22262	ATGGCTGGAGGAGGATTT	CTTGGCATTGAAGTAACCC
9	MELO27354	CAGTCTGGGAGAAGTCAATA	GGCAACCTGTTCGCTAC
10	MELO27634	CCATAACCCTGCTGCTT	AACCCTTCTGTTGATTTCT
11	MELO27635	CCATAACCCTGCTGCTT	AACCCTTCTGTTGATTTCTTC
12	18s rRNA	TCTGCCCGTTGCTCTGATG	TCACCCGTCACCACCATAG

## Sheet: Table S9
Supplementary Table 9 Phenotypic data of SSC for RILs.
RILs	2020SPR	2021SPR	2022SPR
H1	10.4	10.1	9.83333
H2	11.6	11.6333	10.7
H52	13	12.55	12.2333
H3	10.5	10.2	10.5
H4	11.1	10.0667	10.1
H5	12.5	12.5667	11.7333
H6	9.7	12.1	12.4
H7	NA	11.3	NA
H8	11.8	12.5	12.6333
H9	NA	NA	10.3
H10	NA	10.6333	NA
H11	10.4333	10.4	9.96667
H12	8.26667	8.93333	11.0333
H13	NA	9.75	NA
H14	10.9667	8.76667	9.93333
H15	11	9	11.8333
H16	10.6667	10.9667	11
H17	14.5	11.05	NA
H18	12.9333	10.65	9.06667
H19	12.4667	11.2667	13.2667
H20	8.1	10.5667	7.75
H21	13.6667	12.4333	12.5333
H22	12.35	11.8	13.3333
H23	11.9333	10.3333	10.4667
H63	NA	13.7667	11
H24	9.53333	12.1667	11.3
H25	10.5	10.25	11.2667
H26	9.9	11.1333	11.3333
H27	9.4	12.2	11.5667
H28	10.65	10.1333	11.4333
H29	9.66667	9.4	11.5
H30	10.7	11.7	12.4333
H31	11.1667	12.7	NA
H32	9.45	10.9333	12.1333
H33	9.6	11.2	11.8
H34	9.8	7.9	12.6
H35	10.3	5.83333	8.96667
H36	NA	11.7	NA
H37	9	8.6	8.36667
H38	11.5	7.9	NA
H39	11	11.6	10.55
H40	12.7	8.13333	NA
H41	8.7	12.2667	NA
H42	10.85	13.4667	NA
H43	13.7	13.4667	13.0333
H44	10.2333	8.4	8.1
H45	10.05	10.8	10.5333
H46	10.9	11.05	11.2667
H47	10.7	11.8333	12
H48	10.0667	11.9	10.7
H49	10.7667	10.65	10.5333
H50	8.35	10.4	10.6333
H51	9.46667	10.0333	9.35
H53	10.1333	11.9	11.7667
H54	11.1333	12	12.3
H55	11.8	13.65	12.8
H56	9.03333	14.0667	11.85
H57	9.7	12.9333	12.7667
H74	11.5	11.5333	NA
H58	8.23333	13.8	11.075
H59	9.15	10.1667	10.6333
H60	13.4	13.1	11.6
H61	12.2	13.8667	14.2667
H62	10.6	10.4	12.15
H64	11.15	11.8	10.1
H65	11.95	13.4	13.0333
H66	9.9	10.5333	12.25
H67	12.2	10.4	NA
H68	9.8	9.65	7.15
H69	9.75	11.3	10
H70	11.1	12.85	13.1
H71	12.3	13.9	NA
H72	7.26667	9.3	9.83333
H73	7.9	11.7	11.9667
H75	9.66667	9.8	12.6667
H76	9.93333	11.1	11.2667
H77	10.75	12	12.85
H78	9.36667	9.2	8.76667
H79	9.66667	11.6667	12.15
H80	9.3	12.1	10.8
H81	12.1667	12.35	13.6333
H82	9.63333	NA	12.3333
H83	12.65	13.6333	12.45
H84	12.1	9.63333	9.46667
H85	12.65	10.2333	14.8
H86	11.6667	10.1	12.2333
H87	11.8	10.2	12.7667
H88	10.7667	11.2	11.3
H89	12	11.4	14
H90	5.66667	9.6	12.7
H91	9.25	8.56667	7.95
H92	10.1	12.1	10
H93	11.85	11.1	11.9
H94	12.5667	7.3	12.8
H95	10.7	9.5	10.6333
H96	11.1667	10.4	14.4
H97	8.86667	9.26667	8.6
H98	10.3	10.75	9.5
H115	8.5	10.6	NA
H99	7.3	11.025	11
H100	10.0333	13.7	NA
H101	6.7	9.7	8.4
H102	10.1	13.8667	12.5333
H103	8.16667	9.86667	NA
H116	8.16667	10.5333	10.6667
H104	NA	12.2667	11.1333
H105	NA	11.0333	10.5
H106	11.3	10.4667	10.5333
H107	NA	11.1	12.3667
H108	11.4333	11.4	11.55
H109	10.5667	11.6333	11.1667
H110	NA	10.7	9.73333
H111	10.7	10.4	12.1
H112	10.1333	11.8667	11.4333
H113	9.33333	10.4333	10.55
H114	7.56667	8.66667	10.05
H117	10.5	12.7	12.65
H118	9.43333	9.6	12.5667
H120	NA	8.3	NA
H121	10.8	11.5	12.0333
H123	10.3	11.65	12.8667
H124	7.8	10.4333	11
H126	11	11.5	13.1333
H127	9.3	13.3	12.2667
H128	10.5333	10.65	11.3
H129	8.66667	9.75	9.16667
H130	11.0333	9.2	10.1333
H131	9.83333	11.25	NA
H132	7.96667	9.225	10.3333
H133	9.15	9.6	11.1667
H134	9.8	11.8	11.7
H135	10.3667	12.6333	12.8
H136	NA	12.9	9.8
H137	11.5	11.3	12.4
H138	11.5333	11.52	12.8
H139	10.7333	11.05	10.8
H140	8.13333	9.85	9.33333
H141	8.6	11.4	11.8667
H142	13.4	11.9	11.6
H143	8	6.55	10.8667
H145	12.2	13.6	11.0667
H144	10.5	10.62	9.66667
H146	10.8667	10.8667	9.1
H147	10.15	11.15	11.0333
H148	12.4667	11.7667	12.4333
H149	12.25	11.4	13.4333

## Sheet: Table S10
Supplementary Table 10 Phenotypic data of SSC for the accessions.
Accessions	2020SPR	2021SPR	2021AUT	2022SPR
JSNT1	10.15	11.4	7.66667	8.66667
JSNT2	8.26667	8.06667	7.65	12.05
JSNT3	11.4	9.4	9.74	10.7
JSNT4	10.8	11.9667	NA	15.5
JSNT5	3	4.4	NA	5.06667
JSNT6	6.4	5.75	NA	8.33333
JSNT7	5.75	5.73333	5.95	5.6
JSNT8	11.75	8.8	5.3	8.4
JSNT9	4.55	5.86667	6.55	5.16667
JSNT10	8.8	10.4	4.7	8.63333
JSNT11	10.7333	NA	NA	NA
JSNT12	9.2	11.525	8.46667	9.73333
JSNT13	12	NA	NA	NA
JSNT14	5.7	4.96667	3.55	6.93333
JSNT15	NA	8.4	4.5	9.9
JSNT16	NA	7.3	4.38333	4.96667
JSNT17	8.95	11.7	9	NA
JSNT18	NA	7.275	5.5	10.2333
JSNT19	NA	7	NA	NA
JSNT20	NA	11.8	6.2	NA
JSNT21	13.1333	14.5667	13.5667	15.7125
JSNT22	12.5	13.5333	11.9667	14.0333
JSNT23	13.74	13.9667	14.5	14.6
JSNT24	11.4667	11.7667	9.5	12.4667
JSNT25	10.3	9.03333	8.3	8.4
JSNT26	10.8333	13.6333	12.5833	14.0833
JSNT27	12.7	10.875	9.96	14.4167
JSNT28	12.8	11.5	10.6833	14.8333
JSNT29	13.075	14.25	11.9	16.2889
JSNT30	8.7	8.93333	7.86667	10
JSNT31	12.9	12.4333	10.8857	14.3
JSNT32	11.88	12.65	10.1	13.3333
JSNT33	10.7	11	12.8667	14.5667
JSNT34	17.3	13.4	NA	12.16
JSNT35	10.8	7.8	10.25	8.2
JSNT36	7.35	5.6	7.46667	6.13333
JSNT37	9.6	9.76667	9.25	10.3333
JSNT38	9.2	7.4	9.75	14.2
JSNT39	NA	9	4.6	7.26667
JSNT40	8.2	7.66667	6.53333	7.3
JSNT41	3.5	3	11.7	5.53333
JSNT42	7.8	6.35	NA	7.13333
JSNT43	13.7667	11.65	14	13.5
JSNT44	9.8	10.9	10.9	8.5
JSNT45	8.06667	10.8	6.8	12.2
JSNT46	9.7	10.9	8.4	NA
JSNT47	NA	12	7.5	7.36667
JSNT48	7.73333	9.56667	8.45	10.2
JSNT49	NA	9.325	8.86	8.5
JSNT50	NA	7.7	6.02	8.7
JSNT51	NA	6.1	NA	9.76667
JSNT52	NA	3.5	NA	NA
JSNT53	NA	NA	NA	6.65
JSNT54	NA	4.25	4.66667	10.1333
JSNT55	11.25	10.3333	10.4333	15.15
JSNT56	12	13.3	11.5	15.8
JSNT57	13.85	14.4	11	15
JSNT58	12.9333	13.5	12.76	14.6
JSNT59	14.6	17.4333	15.2167	15.775
JSNT60	12.65	13.7	14.2	14.3375
JSNT61	13.3	15.1	6.9	13.5667
JSNT62	12.1	10.4333	8.84	12.9667
JSNT63	10.2	9.56667	9.95	10.4333
JSNT64	10.4	9.3	NA	NA
JSNT65	11.3	10.3	NA	11.9667
JSNT66	10.8667	10.9	9.65	8.95
JSNT67	12.425	13.1	8.76667	13.2875
JSNT68	9.6	8.1	10.2	7.33333
JSNT69	9.96667	8.3	9.76667	10.8667
JSNT70	7.5	4.9	NA	NA
JSNT71	NA	7.83333	6.53333	NA
JSNT72	9.6	9.26667	7.7	9.33333
JSNT73	11.7333	13	9.95	11.8667
JSNT74	12.0333	12.5333	NA	10.6
JSNT75	NA	11.175	NA	10.6667
JSNT76	6.45	6.8	NA	6.46667
JSNT77	6.7	5.43333	5.72	8.43333
JSNT78	3.85	4.95	NA	NA
JSNT79	3.9	3.95	NA	4.6
JSNT80	5.3	6.55	NA	6.16667
JSNT81	5.66667	7.05	5.4	7.7
JSNT82	8.75	9.73333	8.5	9.8
JSNT83	7	8.4	5.76667	NA
JSNT84	6.1	7.3	4.7	7.05
JSNT85	NA	7.2	4.6	NA
JSNT86	NA	4.75	NA	NA
JSNT87	NA	4	NA	3.8
JSNT88	13.75	12	12.2	14.5
JSNT89	10	11.6667	8.6	11.0667
JSNT90	11.3	8.6	8.66667	12.1
JSNT91	12.8	12.8333	11.4	11.2
JSNT92	14.75	12.1333	13.025	16.78
JSNT93	11.05	11.6667	12.55	11.4333
JSNT94	11.5	10.8	9.54	NA
JSNT95	12.6	12.5667	11.7333	13.0667
JSNT96	10.4	9.33333	9	8.06667
JSNT97	11.975	11.4333	NA	11.9
JSNT98	15.0333	12.975	11.325	14.4
JSNT99	7.96667	4.5	4.9	7.6
JSNT100	7.6	6.55	7.63333	8.36667
JSNT101	NA	15.3	12.8667	12.3
JSNT102	NA	7.4	5.3	NA
JSNT103	12.9	8.63333	5.05	9.73333
JSNT104	10.7333	11.7	NA	NA
JSNT105	9.15	9.03333	5.6	NA
JSNT106	12.5667	11.7	11.1667	13.8
JSNT107	9.91667	11.1333	9.56667	NA
JSNT108	8.9	9.13333	8.23333	NA
JSNT109	9	9.43333	9.45	8.53333
JSNT110	NA	9.46667	6.76	8.86667
JSNT111	NA	9.25	5.9	10.7667
JSNT112	8.6	7.1	NA	7.8
JSNT113	9.6	11.5667	NA	12.0333
JSNT114	11.2333	11.2333	8.45	8.03333
JSNT115	5.6	4.9	NA	7.1
JSNT116	7.1	8.36667	6.35	NA
JSNT117	6.5	8.85	6.55	9.06667
JSNT118	8.75	5.8	NA	5.75
JSNT119	6.6	7.03333	8.35	7.16667
JSNT120	7.6	6.25	4.7	6.23333
JSNT121	7	4.6	NA	NA
JSNT122	NA	7.85	5.45	7.7
JSNT123	6.2	7.05	4.45	NA
JSNT124	10.2	12.55	14.15	11.1333
JSNT125	11.0333	10.5	15.5	18.9833
JSNT126	10.4	10.4333	5.9	11.9
JSNT127	9.6	8.03333	7.3	7.53333
JSNT128	12.2	13.3	13.3	14.9333
JSNT129	11.7	15.0333	12.9667	12.3167
JSNT130	10.1333	8.83333	8.2	5.6
JSNT131	10.54	8.66667	9.05	7.53333
JSNT132	13.6429	12.2667	11.5667	15.45
JSNT133	13.4	12.25	13.1	14.9
JSNT134	13.25	14.4	10.95	NA
JSNT135	10.3	10.45	9.7	9.66667
JSNT136	13.42	14.55	12.1667	15.7667
JSNT137	11.45	10.2	11.15	14.9
JSNT138	13.1333	11.68	11.02	12.62
JSNT139	10.54	6.85	NA	10.1333
JSNT140	8.9	9.4	8.4	8.06667
JSNT141	3.7	5	7.3	3.96667
JSNT142	7.53333	7.5	6.8	5.33333
JSNT143	6.96667	7.5	7.46667	6.96667
JSNT144	10.5	10.2	8.56667	10.2333
JSNT145	6.025	4.6	5.8	NA
JSNT146	11.7	11.5667	10.6	NA
JSNT147	10.1	12.35	12.2	10.2667
JSNT148	9.6	11.4333	7.9	9.06667
JSNT149	9.16667	8.5	6.4	NA
JSNT150	7.9	11.6667	10.84	NA
JSNT151	6.7	8.15	6.1	7.23333
JSNT152	NA	10.35	NA	12.6
JSNT153	NA	10.7	8.3	10.1333
JSNT154	11.7	NA	8.5	NA
JSNT155	11.3	6.65	9.7	9.16667
JSNT156	NA	10.9667	10.45	13.65
JSNT157	NA	15	14.4	15.8
JSNT158	NA	11.8667	NA	9.96667
JSNT159	10.3	8	8.66667	8.26667
JSNT160	11.1	10.5	9.45	10.2667
JSNT161	8.7	8.13333	6.96667	9.8
JSNT162	12.64	11.55	9.96667	12.0667
JSNT163	10.8833	11.9	9.53333	13.1333
JSNT164	12.275	10.8333	9.8	12.9
JSNT165	10.075	14	9.22	12.2
JSNT166	10.7	11.4667	10.5667	11.0667
JSNT167	12	9.43333	9.43333	10.6
JSNT168	9.6	12.7	NA	NA
JSNT169	9.9	12.2	12.5	10.7333
JSNT170	11	9.8	10.55	11.02
JSNT171	11.25	12.8667	13.6667	13.1333
JSNT172	6.3	8.5	4.16667	8.9
JSNT173	6.7	8	4.25	7.23333
JSNT174	8.65	7.3	NA	10.1667
JSNT175	NA	14	8.34	12.4667
JSNT176	6.4	8	NA	4.7
JSNT177	11.1	12.9	8.86667	11.7
JSNT178	13.475	14.0667	10	13.8333
JSNT179	9.4	11.2667	NA	12.3667
JSNT180	8	11.8	5.15	10.9667
JSNT181	7.8	8.76667	7.96667	NA
JSNT182	7.35	6.5	NA	7.1
JSNT183	12.2667	12.5667	NA	NA
JSNT184	9.3	11.5333	8.56667	8.96667
JSNT185	10.5	11.475	9.06667	10.9
JSNT186	NA	6.2	NA	NA
JSNT187	5.55	5.23333	4.3	8.16667
JSNT188	5.16667	5.5	NA	NA
JSNT189	6.25	6.95	5.6	5.8
JSNT190	NA	11.05	9.7	NA
JSNT191	NA	15.7	NA	13.6
JSNT192	NA	9.9	11.75	12.1444
JSNT193	NA	11.9	10.3667	13.6
JSNT194	11.75	10.1667	7.46667	13.6833
JSNT195	10	10.1667	7.9	9.66667
JSNT196	12.645	13	13.9667	14.8889
JSNT197	10.7333	9.16667	8.83333	9.7
JSNT198	8.56667	6.83333	6.5	12.6
JSNT199	11.35	11.6667	8.93333	12.0667
JSNT200	13.45	8.3	9.72	9.36667
JSNT201	9.5	9.63333	9.43333	13
JSNT202	12.4	12.3833	10.8667	14.1667
JSNT203	13.75	12.1	9.13333	13.4667
JSNT204	10.8	10.5	10.68	12.6667
JSNT205	13	11.8	NA	14.8333
JSNT206	12.5	9.1	10.575	13.65
JSNT207	10.6	10.9667	8.125	7.3
JSNT208	10.675	11.7667	8.16667	NA
JSNT209	11	7.6	9.9	10.8333
JSNT210	NA	13.1	NA	13.8
JSNT211	12.6	14.0333	NA	13.1333
JSNT212	12	13.3667	14.22	14.9
JSNT213	7.2	NA	6.1	9.85
